# Supplementary material for: Uncovering the transcriptional response of popcorn (Zea mays L. var. everta) under long-term aluminum toxicity
Source: Sci Rep. 2021 Oct 4;11:19644. doi: 10.1038/s41598-021-99097-z (PMC8490451; doi:10.1038/s41598-021-99097-z)
Supplement: Supplementary file 1 — Supplementary Information. [file 41598_2021_99097_MOESM1_ESM.zip]

Archive with 9 entries (9 files):
- Supplementary Figure S1.pdf
- Supplementary Figure S2.pdf
- Supplementary Figure S3.pdf
- Supplementary Figure S4.pdf
- Supplementary TableS1.xlsx
- Supplementary TableS2.xlsx
- Supplementary TableS3.xlsx
- Supplementary TableS4.xlsx
- Supplementary TableS5.xlsx
