# Supplementary material for: Uncovering the transcriptional response of popcorn (Zea mays L. var. everta) under long-term aluminum toxicity
Source: Sci Rep. 2021 Oct 4;11:19644. doi: 10.1038/s41598-021-99097-z (PMC8490451; doi:10.1038/s41598-021-99097-z)
Supplement: Supplementary file 1 — Supplementary Information. [file 41598_2021_99097_MOESM1_ESM.zip › Supplementary TableS1.xlsx]

## Sheet: Table S1
Supplementary Table S1 Reads generated by Illumina HiSeq 2500 sequencing.
Sample	Total bases (bp)	Total reads	GC(%)	Q30(%)	Processed reads	Mapped	Multiple alignments
TC_01	4444714070	44007070	52.916	95.217	43947680	33703244	2324056
TC_02	4414719696	43710096	52.637	95.16	43654340	33558664	3010175
TC_03	3934680028	38957228	53.428	95.254	38903164	30745289	1872546
TT_04	3902792712	38641512	53.058	95.108	38583814	30923936	1907004
TT_05	4702968646	46564046	52.86	95.198	46500580	38402919	3137437
TT_06	4459818620	44156620	53.066	95.329	44090584	36285123	2282727
SC_07	4693011258	46465458	52.778	95.155	46408556	38360870	4500362
SC_08	3996676858	39571058	53.244	95.11	39520564	32502598	2198710
SC_09	4275555028	42332228	52.893	95.237	42277156	35214177	2556341
ST_10	4078236378	40378578	51.818	94.986	40326152	29140521	1855519
ST_11	4052052936	40119336	52.461	94.927	40065116	32446465	2339842
ST_12	4445754976	44017376	53.306	95.148	43950194	36102695	4567153
