# Supplementary material for: Uncovering the transcriptional response of popcorn (Zea mays L. var. everta) under long-term aluminum toxicity
Source: Sci Rep. 2021 Oct 4;11:19644. doi: 10.1038/s41598-021-99097-z (PMC8490451; doi:10.1038/s41598-021-99097-z)
Supplement: Supplementary file 1 — Supplementary Information. [file 41598_2021_99097_MOESM1_ESM.zip › Supplementary TableS2.xlsx]

## Sheet: Table S2
Supplementary Table S2 List of differentially genes expressed in Al-sensitive and Al-resistant lines under Al-stress. This list contains locus number and annotation of the genes. Yellow-filled lines correspond to genes expressed in both genotypes. (SC: Al-sensitive control condition; ST: Al-sensitive treatment condition; TC: Al-resistant control condition; TT: Al-resistant treatment condition)
Genotype	Gene ID	Annotation	Fold change	Differential expression
Al-sensitive (L60)	Zm00001d025141	basic helix-loop-helix (bHLH) DNA-binding superfamily protein	-5.4748	DOWN
Al-sensitive (L60)	Zm00001d038288	Putative MYB DNA-binding domain superfamily protein	-4.37553	DOWN
Al-sensitive (L60)	Zm00001d024522	Putative HLH DNA-binding domain superfamily protein	-4.20718	DOWN
Al-sensitive (L60)	Zm00001d034461	Tryptophan synthase alpha chain chloroplastic	-4.08722	DOWN
Al-sensitive (L60)	Zm00001d047744	jasmonate-regulated gene 21	-3.51757	DOWN
Al-sensitive (L60)	Zm00001d017801	Formate dehydrogenase chloroplastic/mitochondrial	-3.48539	DOWN
Al-sensitive (L60)	Zm00001d023210	Putative cytochrome P450 superfamily protein	-3.45864	DOWN
Al-sensitive (L60)	Zm00001d019364	Pathogenesis-related protein 1	-3.45573	DOWN
Al-sensitive (L60)	Zm00001d032839	No annotated	-3.4143	DOWN
Al-sensitive (L60)	Zm00001d030095	Putative WEB family protein chloroplastic	-3.37331	DOWN
Al-sensitive (L60)	Zm00001d016177	Peroxidase 52	-3.31129	DOWN
Al-sensitive (L60)	Zm00001d029526	cyp18;cytochrome P-450 18	-3.19845	DOWN
Al-sensitive (L60)	Zm00001d046007	Probable xyloglucan endotransglucosylase/hydrolase protein 26	-3.19807	DOWN
Al-sensitive (L60)	Zm00001d003841	Xanthoxin dehydrogenase	-3.18914	DOWN
Al-sensitive (L60)	Zm00001d020751	Serine carboxypeptidase-like 40	-3.13673	DOWN
Al-sensitive (L60)	Zm00001d047907	Putative homeodomain-like transcription factor superfamily protein	-3.08694	DOWN
Al-sensitive (L60)	Zm00001d034453	Tryptophan synthase alpha chain chloroplastic	-3.03102	DOWN
Al-sensitive (L60)	Zm00001d001575	No annotated	-3.01888	DOWN
Al-sensitive (L60)	Zm00001d021214	Ethylene-responsive transcription factor RAP2-11	-3.00227	DOWN
Al-sensitive (L60)	Zm00001d009224	No annotated	-2.95941	DOWN
Al-sensitive (L60)	Zm00001d035479	Putative WAK family receptor-like protein kinase	-2.93068	DOWN
Al-sensitive (L60)	Zm00001d033902	CAP PR	-2.91375	DOWN
Al-sensitive (L60)	Zm00001d026162	Cortical cell-delineating protein	-2.91337	DOWN
Al-sensitive (L60)	Zm00001d053304	No annotated	-2.90814	DOWN
Al-sensitive (L60)	Zm00001d010169	Cysteine-rich receptor-like protein kinase 40	-2.90194	DOWN
Al-sensitive (L60)	Zm00001d004671	No annotated	-2.83529	DOWN
Al-sensitive (L60)	Zm00001d034416	Lipid binding protein	-2.80379	DOWN
Al-sensitive (L60)	Zm00001d022032	rip2;ribosome-inactivating protein2	-2.78874	DOWN
Al-sensitive (L60)	Zm00001d041663	Jasmonate-induced protein	-2.78742	DOWN
Al-sensitive (L60)	Zm00001d021171	No annotated	-2.76654	DOWN
Al-sensitive (L60)	Zm00001d006882	EF hand family protein	-2.75053	DOWN
Al-sensitive (L60)	Zm00001d012063	Loricrin	-2.74284	DOWN
Al-sensitive (L60)	Zm00001d041111	tom1;transporter of mugineic acid1	-2.73991	DOWN
Al-sensitive (L60)	Zm00001d017516	Actin-depolymerizing factor	-2.72415	DOWN
Al-sensitive (L60)	Zm00001d027717	Expansin-A11	-2.71117	DOWN
Al-sensitive (L60)	Zm00001d027855	Transcription factor PRE3	-2.67624	DOWN
Al-sensitive (L60)	Zm00001d052804	Putative MYB DNA-binding domain superfamily protein	-2.66282	DOWN
Al-sensitive (L60)	Zm00001d053442	Putative bZIP transcription factor superfamily protein	-2.62526	DOWN
Al-sensitive (L60)	Zm00001d030121	rth6;roothairless6	-2.60654	DOWN
Al-sensitive (L60)	Zm00001d012456	jasmonate-regulated gene 21	-2.5911	DOWN
Al-sensitive (L60)	Zm00001d020069	Carotenoid cleavage dioxygenase	-2.58115	DOWN
Al-sensitive (L60)	Zm00001d047194	5-pentadecatrienyl resorcinol O-methyltransferase	-2.55997	DOWN
Al-sensitive (L60)	Zm00001d016189	Dirigent	-2.54021	DOWN
Al-sensitive (L60)	Zm00001d045584	(Z)-3-hexen-1-ol acetyltransferase	-2.53357	DOWN
Al-sensitive (L60)	Zm00001d047116	extensin-like protein	-2.48836	DOWN
Al-sensitive (L60)	Zm00001d052616	Phospholipase A2	-2.48372	DOWN
Al-sensitive (L60)	Zm00001d027645	Leucine-rich repeat receptor-like protein kinase PXL1	-2.46272	DOWN
Al-sensitive (L60)	Zm00001d025912	Transferase/ transferase	-2.44455	DOWN
Al-sensitive (L60)	Zm00001d043598	ABC transporter G family member 29	-2.4384	DOWN
Al-sensitive (L60)	Zm00001d035725	late embryogenesis abundant protein-related / LEA protein-related	-2.41709	DOWN
Al-sensitive (L60)	Zm00001d035561	Expressed protein; Mannose-specific jacalin-related lectin; protein	-2.39709	DOWN
Al-sensitive (L60)	Zm00001d036763	Putative cytochrome P450 superfamily protein	-2.38652	DOWN
Al-sensitive (L60)	Zm00001d014971	Leucine-rich repeat receptor-like protein kinase PXL1	-2.35508	DOWN
Al-sensitive (L60)	Zm00001d054055	Protein WALLS ARE THIN 1	-2.34317	DOWN
Al-sensitive (L60)	Zm00001d039238	Stigma-specific STIG1-like protein 4	-2.34234	DOWN
Al-sensitive (L60)	Zm00001d028445	RAD-like 3	-2.3412	DOWN
Al-sensitive (L60)	Zm00001d012394	psy2;phytoene synthase2	-2.28134	DOWN
Al-sensitive (L60)	Zm00001d050628	Putative cytochrome P450 superfamily protein	-2.27754	DOWN
Al-sensitive (L60)	Zm00001d026454	No annotated	-2.27342	DOWN
Al-sensitive (L60)	Zm00001d008370	Putative geranylgeranyl pyrophosphate synthase 3	-2.27254	DOWN
Al-sensitive (L60)	Zm00001d052527	rcph2;root cap periphery gene2	-2.27115	DOWN
Al-sensitive (L60)	Zm00001d035640	Phospholipase A1-IIgamma	-2.26949	DOWN
Al-sensitive (L60)	Zm00001d029195	tps8;terpene synthase8	-2.26315	DOWN
Al-sensitive (L60)	Zm00001d048727	CASP-like protein 1U4	-2.25369	DOWN
Al-sensitive (L60)	Zm00001d035918	Putative MYB DNA-binding domain superfamily protein	-2.24211	DOWN
Al-sensitive (L60)	Zm00001d014914	Leucoanthocyanidin dioxygenase	-2.23995	DOWN
Al-sensitive (L60)	Zm00001d018097	myb domain protein 93	-2.22923	DOWN
Al-sensitive (L60)	Zm00001d007549	Beta-carotene isomerase D27 chloroplastic	-2.22029	DOWN
Al-sensitive (L60)	Zm00001d053586	Putative cytochrome P450 superfamily protein	-2.21703	DOWN
Al-sensitive (L60)	Zm00001d045055	Anthocyanidin 3-O-glucosyltransferase	-2.21077	DOWN
Al-sensitive (L60)	Zm00001d045846	Peroxidase 1	-2.20866	DOWN
Al-sensitive (L60)	Zm00001d040304	No annotated	-2.19884	DOWN
Al-sensitive (L60)	Zm00001d039748	Pollen Ole e 1 allergen and extensin family protein	-2.19547	DOWN
Al-sensitive (L60)	Zm00001d032961	an1;anther ear1	-2.19239	DOWN
Al-sensitive (L60)	Zm00001d047210	Putative metacaspase family protein	-2.18837	DOWN
Al-sensitive (L60)	Zm00001d037694	Histidine-containing phosphotransfer protein 4	-2.17198	DOWN
Al-sensitive (L60)	Zm00001d026268	Transferase	-2.17069	DOWN
Al-sensitive (L60)	Zm00001d011466	No annotated	-2.16829	DOWN
Al-sensitive (L60)	Zm00001d015715	No annotated	-2.16422	DOWN
Al-sensitive (L60)	Zm00001d018508	DNA-binding protein	-2.15672	DOWN
Al-sensitive (L60)	Zm00001d006875	alt10;alanine aminotransferase10	-2.14747	DOWN
Al-sensitive (L60)	Zm00001d041458	Methylsterol monooxygenase 1-2	-2.14698	DOWN
Al-sensitive (L60)	Zm00001d027928	No annotated	-2.13223	DOWN
Al-sensitive (L60)	Zm00001d014217	No annotated	-2.12406	DOWN
Al-sensitive (L60)	Zm00001d039174	Cytokinin riboside 5'-monophosphate phosphoribohydrolase LOG7	-2.11274	DOWN
Al-sensitive (L60)	Zm00001d008283	Serpin-Z1	-2.1106	DOWN
Al-sensitive (L60)	Zm00001d048884	No annotated	-2.0958	DOWN
Al-sensitive (L60)	Zm00001d020921	Tonoplast dicarboxylate transporter	-2.09161	DOWN
Al-sensitive (L60)	Zm00001d019414	Cytochrome P450 71B10	-2.08644	DOWN
Al-sensitive (L60)	Zm00001d052935	Plant invertase/pectin methylesterase inhibitor superfamily protein	-2.08403	DOWN
Al-sensitive (L60)	Zm00001d007832	Bifunctional inhibitor/lipid-transfer protein	-2.0748	DOWN
Al-sensitive (L60)	Zm00001d043062	Probable WRKY transcription factor 30	-2.07345	DOWN
Al-sensitive (L60)	Zm00001d013089	Bifunctional inhibitor/lipid-transfer protein	-2.05227	DOWN
Al-sensitive (L60)	Zm00001d032342	Protein kinase superfamily protein	-2.0453	DOWN
Al-sensitive (L60)	Zm00001d052068	pathogenesis-related protein-1-like	-2.04364	DOWN
Al-sensitive (L60)	Zm00001d019897	No annotated	-2.03375	DOWN
Al-sensitive (L60)	Zm00001d002773	Cupredoxin superfamily protein	-2.01821	DOWN
Al-sensitive (L60)	Zm00001d025018	Expansin-A11	-2.01751	DOWN
Al-sensitive (L60)	Zm00001d027511	Catalase isozyme 2	-2.01705	DOWN
Al-sensitive (L60)	Zm00001d048759	Putative laccase family protein	-2.01397	DOWN
Al-sensitive (L60)	Zm00001d047094	Expansin-B4	-2.00775	DOWN
Al-sensitive (L60)	Zm00001d046142	E3 ubiquitin-protein ligase ATL41	-2.00274	DOWN
Al-sensitive (L60)	Zm00001d038013	Putative LOB domain-containing family protein	-1.99743	DOWN
Al-sensitive (L60)	Zm00001d007705	NAD(P)-binding Rossmann-fold superfamily protein	-1.99379	DOWN
Al-sensitive (L60)	Zm00001d004630	ZCN17	-1.99293	DOWN
Al-sensitive (L60)	Zm00001d018853	Probable carboxylesterase 15	-1.98909	DOWN
Al-sensitive (L60)	Zm00001d042209	methyl esterase 10	-1.98691	DOWN
Al-sensitive (L60)	Zm00001d025446	Pentatricopeptide repeat-containing protein	-1.98214	DOWN
Al-sensitive (L60)	Zm00001d025423	F1N21.17	-1.97444	DOWN
Al-sensitive (L60)	Zm00001d012091	No annotated	-1.97108	DOWN
Al-sensitive (L60)	Zm00001d047639	nas6;nicotianamine synthase6	-1.96892	DOWN
Al-sensitive (L60)	Zm00001d033005	Homeobox-leucine zipper protein HAT7	-1.96495	DOWN
Al-sensitive (L60)	Zm00001d048886	No annotated	-1.96383	DOWN
Al-sensitive (L60)	Zm00001d038699	O-methyltransferase ZRP4	-1.95934	DOWN
Al-sensitive (L60)	Zm00001d052585	No annotated	-1.95155	DOWN
Al-sensitive (L60)	Zm00001d026205	No annotated	-1.94901	DOWN
Al-sensitive (L60)	Zm00001d006110	Transcription factor bHLH137	-1.94673	DOWN
Al-sensitive (L60)	Zm00001d032083	OSJNBb0026E15.9 protein; protein	-1.94565	DOWN
Al-sensitive (L60)	Zm00001d041662	OSJNBa0024J22.14 protein	-1.94337	DOWN
Al-sensitive (L60)	Zm00001d033585	lpe1;leaf permease1	-1.93866	DOWN
Al-sensitive (L60)	Zm00001d039175	alpha/beta-Hydrolases superfamily protein	-1.93802	DOWN
Al-sensitive (L60)	Zm00001d003365	No annotated	-1.93777	DOWN
Al-sensitive (L60)	Zm00001d047656	nas8;nicotianamine synthase8	-1.9313	DOWN
Al-sensitive (L60)	Zm00001d034003	Late embryogenesis abundant protein 31	-1.92114	DOWN
Al-sensitive (L60)	Zm00001d014101	No annotated	-1.90834	DOWN
Al-sensitive (L60)	Zm00001d017785	alpha/beta-Hydrolases superfamily protein	-1.89378	DOWN
Al-sensitive (L60)	Zm00001d002370	HXXXD-type acyl-transferase family protein	-1.89307	DOWN
Al-sensitive (L60)	Zm00001d032885	Expansin-A11	-1.87889	DOWN
Al-sensitive (L60)	Zm00001d048273	DUF1677 family protein	-1.87889	DOWN
Al-sensitive (L60)	Zm00001d039952	Anthranilate N-benzoyltransferase protein 1	-1.86784	DOWN
Al-sensitive (L60)	Zm00001d045571	Expansin-A7	-1.86772	DOWN
Al-sensitive (L60)	Zm00001d033063	Protein DETOXIFICATION 40	-1.86747	DOWN
Al-sensitive (L60)	Zm00001d007345	11-beta-hydroxysteroid dehydrogenase-like 5	-1.86659	DOWN
Al-sensitive (L60)	Zm00001d022496	Anther-specific proline-rich protein APG	-1.85589	DOWN
Al-sensitive (L60)	Zm00001d021017	auxin-responsive family protein	-1.85018	DOWN
Al-sensitive (L60)	Zm00001d042936	No annotated	-1.84924	DOWN
Al-sensitive (L60)	Zm00001d007910	3-oxo-5-alpha-steroid 4-dehydrogenase family protein	-1.84238	DOWN
Al-sensitive (L60)	Zm00001d038126	No annotated	-1.83634	DOWN
Al-sensitive (L60)	Zm00001d034415	plt5;phospholipid transfer protein homolog5: source: characterized gene	-1.8313	DOWN
Al-sensitive (L60)	Zm00001d032932	IQ-domain 19	-1.82845	DOWN
Al-sensitive (L60)	Zm00001d007606	Spermidine hydroxycinnamoyl transferase	-1.82331	DOWN
Al-sensitive (L60)	Zm00001d046681	Glucomannan 4-beta-mannosyltransferase 2	-1.82249	DOWN
Al-sensitive (L60)	Zm00001d042723	Omega-hydroxypalmitate O-feruloyl transferase	-1.82053	DOWN
Al-sensitive (L60)	Zm00001d042905	Laccase-17	-1.8205	DOWN
Al-sensitive (L60)	Zm00001d023753	No annotated	-1.81961	DOWN
Al-sensitive (L60)	Zm00001d046491	Putative alcohol dehydrogenase superfamily protein	-1.81314	DOWN
Al-sensitive (L60)	Zm00001d011912	Putative transmembrane protein kinase family protein	-1.81274	DOWN
Al-sensitive (L60)	Zm00001d046834	Low temperature and salt responsive protein	-1.81254	DOWN
Al-sensitive (L60)	Zm00001d020405	myb domain protein 85	-1.81203	DOWN
Al-sensitive (L60)	Zm00001d042062	Transcription factor ORG3	-1.81141	DOWN
Al-sensitive (L60)	Zm00001d014496	ARM repeat superfamily protein	-1.81032	DOWN
Al-sensitive (L60)	Zm00001d005251	NAD(P)H dehydrogenase (quinone) FQR1	-1.80873	DOWN
Al-sensitive (L60)	Zm00001d027281	Expansin-B4	-1.8078	DOWN
Al-sensitive (L60)	Zm00001d038598	Peroxidase 2%3B Peroxidase R15	-1.80683	DOWN
Al-sensitive (L60)	Zm00001d044327	Cytokinin riboside 5'-monophosphate phosphoribohydrolase LOG7	-1.80366	DOWN
Al-sensitive (L60)	Zm00001d041362	rp3;resistance to Puccinia sorghi3: dominant Rp3 resistant	-1.79434	DOWN
Al-sensitive (L60)	Zm00001d007351	Esterase	-1.79026	DOWN
Al-sensitive (L60)	Zm00001d007160	Peroxidase 66	-1.78329	DOWN
Al-sensitive (L60)	Zm00001d028526	Scarecrow-like protein 26	-1.77858	DOWN
Al-sensitive (L60)	Zm00001d048390	Putative leucine-rich repeat receptor-like protein kinase family protein	-1.77794	DOWN
Al-sensitive (L60)	Zm00001d014282	No annotated	-1.77597	DOWN
Al-sensitive (L60)	Zm00001d029258	Protein kinase superfamily protein	-1.77553	DOWN
Al-sensitive (L60)	Zm00001d051389	Phosphoribosylanthranilate transferase	-1.76892	DOWN
Al-sensitive (L60)	Zm00001d037023	Putative RING zinc finger domain superfamily protein	-1.7682	DOWN
Al-sensitive (L60)	Zm00001d004614	Protease inhibitor/seed storage/LTP family protein	-1.75914	DOWN
Al-sensitive (L60)	Zm00001d043523	Profilin	-1.75894	DOWN
Al-sensitive (L60)	Zm00001d039919	DUF789 family protein	-1.75829	DOWN
Al-sensitive (L60)	Zm00001d025957	dbb12;double B-box zinc finger protein12: source: characterized gene	-1.75766	DOWN
Al-sensitive (L60)	Zm00001d011274	Metal ion binding protein	-1.75321	DOWN
Al-sensitive (L60)	Zm00001d025573	Sugar transport protein 5	-1.74906	DOWN
Al-sensitive (L60)	Zm00001d051634	Ribose-phosphate pyrophosphokinase 4	-1.73751	DOWN
Al-sensitive (L60)	Zm00001d049741	Putative lectin-domain receptor-like protein kinase family protein	-1.73724	DOWN
Al-sensitive (L60)	Zm00001d022965	No annotated	-1.73497	DOWN
Al-sensitive (L60)	Zm00001d046997	Cysteine-rich receptor-like protein kinase 19	-1.73394	DOWN
Al-sensitive (L60)	Zm00001d043702	Arabinogalactan peptide 3	-1.73191	DOWN
Al-sensitive (L60)	Zm00001d012274	hct10;hydroxycinnamoyltransferase10: source: characterized gene	-1.72713	DOWN
Al-sensitive (L60)	Zm00001d027947	Tyrosine decarboxylase 1	-1.71156	DOWN
Al-sensitive (L60)	Zm00001d005823	Flavonoid 3-monooxygenase	-1.70883	DOWN
Al-sensitive (L60)	Zm00001d053281	naat1;nicotianamine aminotransferase1	-1.70815	DOWN
Al-sensitive (L60)	Zm00001d018926	Bifunctional inhibitor/lipid-transfer protein	-1.70638	DOWN
Al-sensitive (L60)	Zm00001d010494	No annotated	-1.69745	DOWN
Al-sensitive (L60)	Zm00001d006626	Remorin family protein	-1.69584	DOWN
Al-sensitive (L60)	Zm00001d006101	Calmodulin binding protein	-1.69248	DOWN
Al-sensitive (L60)	Zm00001d053320	Probable xyloglucan endotransglucosylase/hydrolase protein 26	-1.68862	DOWN
Al-sensitive (L60)	Zm00001d037008	Putative FAD-binding Berberine family protein	-1.68764	DOWN
Al-sensitive (L60)	Zm00001d013979	Cytochrome P450 86B1	-1.68058	DOWN
Al-sensitive (L60)	Zm00001d016154	Basic leucine zipper 34	-1.67837	DOWN
Al-sensitive (L60)	Zm00001d020852	Cellulose synthase-like protein E1	-1.67552	DOWN
Al-sensitive (L60)	Zm00001d022448	Transcription repressor OFP17	-1.67495	DOWN
Al-sensitive (L60)	Zm00001d047972	Putative inositol polyphosphate phosphatase (Synaptogenin-like) family protein	-1.67029	DOWN
Al-sensitive (L60)	Zm00001d032443	DUF538 family protein	-1.66644	DOWN
Al-sensitive (L60)	Zm00001d029896	GATA transcription factor 2	-1.66473	DOWN
Al-sensitive (L60)	Zm00001d026019	No annotated	-1.66203	DOWN
Al-sensitive (L60)	Zm00001d003981	Drought-induced protein 1	-1.65161	DOWN
Al-sensitive (L60)	Zm00001d047830	kao2;kaurenoic acid oxidase2: source: characterized gene	-1.65107	DOWN
Al-sensitive (L60)	Zm00001d015636	GDSL esterase/lipase	-1.64451	DOWN
Al-sensitive (L60)	Zm00001d026605	Endoglucanase 5	-1.6425	DOWN
Al-sensitive (L60)	Zm00001d039791	Auxin responsive protein	-1.64123	DOWN
Al-sensitive (L60)	Zm00001d007700	NAD(P)-binding Rossmann-fold superfamily protein	-1.63992	DOWN
Al-sensitive (L60)	Zm00001d002074	No annotated	-1.63555	DOWN
Al-sensitive (L60)	Zm00001d004467	yuc4;Yucca4:	-1.63521	DOWN
Al-sensitive (L60)	Zm00001d031887	AT-hook motif nuclear-localized protein 20	-1.63479	DOWN
Al-sensitive (L60)	Zm00001d028888	nas2;nicotianamine synthase2: expressed in roots under iron deficient conditions	-1.62868	DOWN
Al-sensitive (L60)	Zm00001d030775	Expressed protein; protein	-1.62651	DOWN
Al-sensitive (L60)	Zm00001d007725	Ankyrin repeat family protein	-1.62419	DOWN
Al-sensitive (L60)	Zm00001d041987	Transposon protein	-1.62356	DOWN
Al-sensitive (L60)	Zm00001d003013	Cytokinin riboside 5'-monophosphate phosphoribohydrolase LOG3	-1.61531	DOWN
Al-sensitive (L60)	Zm00001d036947	Leucine-rich repeat protein kinase family protein	-1.6145	DOWN
Al-sensitive (L60)	Zm00001d048418	Expansin-A11	-1.61334	DOWN
Al-sensitive (L60)	Zm00001d044640	Probable peptide/nitrate transporter	-1.61217	DOWN
Al-sensitive (L60)	Zm00001d043731	Subtilisin-like protease SBT5.3	-1.61122	DOWN
Al-sensitive (L60)	Zm00001d026163	extensin-like protein	-1.61062	DOWN
Al-sensitive (L60)	Zm00001d045022	No annotated	-1.60284	DOWN
Al-sensitive (L60)	Zm00001d035684	Subtilisin-chymotrypsin inhibitor CI	-1.6023	DOWN
Al-sensitive (L60)	Zm00001d053062	C2 calcium/lipid-binding plant phosphoribosyltransferase family protein	-1.5988	DOWN
Al-sensitive (L60)	Zm00001d018422	glycosyltransferase family protein 2	-1.59676	DOWN
Al-sensitive (L60)	Zm00001d035562	Expressed protein; Mannose-specific jacalin-related lectin; protein	-1.59572	DOWN
Al-sensitive (L60)	Zm00001d010911	Basic endochitinase B	-1.59558	DOWN
Al-sensitive (L60)	Zm00001d048013	Calcium uniporter protein 4 mitochondrial	-1.59041	DOWN
Al-sensitive (L60)	Zm00001d032886	Expansin-A11	-1.58624	DOWN
Al-sensitive (L60)	Zm00001d002353	Orf protein	-1.58573	DOWN
Al-sensitive (L60)	Zm00001d018322	Pathogenesis-related protein PR-1	-1.58543	DOWN
Al-sensitive (L60)	Zm00001d002496	Heavy metal transport/detoxification superfamily protein	-1.58354	DOWN
Al-sensitive (L60)	Zm00001d006111	Cytochrome b561 and DOMON domain-containing protein	-1.58273	DOWN
Al-sensitive (L60)	Zm00001d028967	Probable ADP-ribosylation factor GTPase-activating protein AGD14	-1.58127	DOWN
Al-sensitive (L60)	Zm00001d026412	No annotated	-1.57964	DOWN
Al-sensitive (L60)	Zm00001d028887	nas9;nicotianamine synthase9	-1.57452	DOWN
Al-sensitive (L60)	Zm00001d031769	Nitrate reductaseNADH] 2	-1.57183	DOWN
Al-sensitive (L60)	Zm00001d044652	nucleotide sugar transporter-KT 1	-1.56534	DOWN
Al-sensitive (L60)	Zm00001d033595	Lipid transfer protein	-1.56372	DOWN
Al-sensitive (L60)	Zm00001d048819	Putative cytochrome P450 superfamily protein	-1.56123	DOWN
Al-sensitive (L60)	Zm00001d002021	No annotated	-1.55771	DOWN
Al-sensitive (L60)	Zm00001d049129	late embryogenesis abundant protein-related / LEA protein-related	-1.55688	DOWN
Al-sensitive (L60)	Zm00001d045965	Formate dehydrogenase chloroplastic/mitochondrial	-1.55547	DOWN
Al-sensitive (L60)	Zm00001d031161	No annotated	-1.55517	DOWN
Al-sensitive (L60)	Zm00001d010434	Arabinogalactan peptide 20	-1.55358	DOWN
Al-sensitive (L60)	Zm00001d022057	hydroxyproline-rich glycoprotein family protein	-1.54393	DOWN
Al-sensitive (L60)	Zm00001d033989	HXXXD-type acyl-transferase family protein	-1.54037	DOWN
Al-sensitive (L60)	Zm00001d015921	Plasma membrane-associated cation-binding protein 1	-1.53774	DOWN
Al-sensitive (L60)	Zm00001d028689	ATPase%2C coupled to transmembrane movement of substances	-1.53517	DOWN
Al-sensitive (L60)	Zm00001d033957	Helix-loop-helix DNA-binding domain containing protein	-1.53354	DOWN
Al-sensitive (L60)	Zm00001d016705	ATPase inhibitor	-1.53341	DOWN
Al-sensitive (L60)	Zm00001d035310	No annotated	-1.53299	DOWN
Al-sensitive (L60)	Zm00001d011543	Grx_I1-glutaredoxin subgroup III	-1.52913	DOWN
Al-sensitive (L60)	Zm00001d029816	Pollen Ole e 1 allergen and extensin family protein	-1.52773	DOWN
Al-sensitive (L60)	Zm00001d046093	Glycosyltransferase family 61 protein	-1.52715	DOWN
Al-sensitive (L60)	Zm00001d016601	Phosphatidylinositol/phosphatidylcholine transfer protein SFH10	-1.525	DOWN
Al-sensitive (L60)	Zm00001d002094	Bifunctional inhibitor/lipid-transfer protein	-1.52431	DOWN
Al-sensitive (L60)	Zm00001d024512	cpps3;copalyl diphosphate synthase3	-1.51604	DOWN
Al-sensitive (L60)	Zm00001d030856	Cytochrome P450 CYP81N4	-1.5137	DOWN
Al-sensitive (L60)	Zm00001d051659	No annotated	-1.5091	DOWN
Al-sensitive (L60)	Zm00001d020696	Asparate aminotransferase	-1.50896	DOWN
Al-sensitive (L60)	Zm00001d006115	Anthocyanin-related membrane protein 1 (Anm1)-like	-1.50822	DOWN
Al-sensitive (L60)	Zm00001d023213	cytochrome P450 family 87 subfamily A polypeptide 6	-1.50006	DOWN
Al-sensitive (L60)	Zm00001d026395	Micronuclear linker histone polyprotein-like protein	-1.49729	DOWN
Al-sensitive (L60)	Zm00001d044821	GDSL esterase/lipase	-1.49697	DOWN
Al-sensitive (L60)	Zm00001d040308	phosphoadenosine phosphosulfate (PAPS) reductase family protein	-1.48835	DOWN
Al-sensitive (L60)	Zm00001d003865	Expressed protein; protein	-1.48774	DOWN
Al-sensitive (L60)	Zm00001d009060	Probable beta-D-xylosidase 5	-1.48655	DOWN
Al-sensitive (L60)	Zm00001d009765	No annotated	-1.47902	DOWN
Al-sensitive (L60)	Zm00001d032883	Expansin-A11	-1.47431	DOWN
Al-sensitive (L60)	Zm00001d043650	Tryptophan aminotransferase-related protein 4	-1.47409	DOWN
Al-sensitive (L60)	Zm00001d016139	E3 ubiquitin-protein ligase ATL41	-1.47151	DOWN
Al-sensitive (L60)	Zm00001d052932	crti1;carotene isomerase1: enclodes carotene isomerase1	-1.46583	DOWN
Al-sensitive (L60)	Zm00001d023216	HXXXD-type acyl-transferase family protein	-1.46274	DOWN
Al-sensitive (L60)	Zm00001d044076	No annotated	-1.45801	DOWN
Al-sensitive (L60)	Zm00001d038049	Lichenase-2%3B Putative O-Glycosyl hydrolase superfamily protein	-1.45727	DOWN
Al-sensitive (L60)	Zm00001d022478	Protein SRC2 homolog	-1.45365	DOWN
Al-sensitive (L60)	Zm00001d043898	No annotated	-1.4498	DOWN
Al-sensitive (L60)	Zm00001d040292	Protein induced upon tuberization	-1.44974	DOWN
Al-sensitive (L60)	Zm00001d032279	ABC2 homolog 15	-1.44842	DOWN
Al-sensitive (L60)	Zm00001d048728	CASP-like protein 1U3	-1.44793	DOWN
Al-sensitive (L60)	Zm00001d047441	NADPH:quinone oxidoreductase	-1.44164	DOWN
Al-sensitive (L60)	Zm00001d041985	late embryogenesis abundant protein-related / LEA protein-related	-1.43534	DOWN
Al-sensitive (L60)	Zm00001d049690	Putative cytochrome P450 superfamily protein	-1.43528	DOWN
Al-sensitive (L60)	Zm00001d014984	Glycerol-3-phosphate acyltransferase 8	-1.42995	DOWN
Al-sensitive (L60)	Zm00001d045135	Probable 2-oxoglutarate-dependent dioxygenase AOP1	-1.42892	DOWN
Al-sensitive (L60)	Zm00001d011793	late embryogenesis abundant protein-related / LEA protein-related	-1.42459	DOWN
Al-sensitive (L60)	Zm00001d002452	Probable WRKY transcription factor 35	-1.42216	DOWN
Al-sensitive (L60)	Zm00001d026251	Probable xyloglucan endotransglucosylase/hydrolase protein 21	-1.42161	DOWN
Al-sensitive (L60)	Zm00001d017366	Ethylene-responsive transcription factor ERF053	-1.42066	DOWN
Al-sensitive (L60)	Zm00001d051791	GDSL esterase/lipase	-1.41739	DOWN
Al-sensitive (L60)	Zm00001d043420	Basic leucine zipper 34	-1.41676	DOWN
Al-sensitive (L60)	Zm00001d050201	Probable xyloglucan endotransglucosylase/hydrolase protein 21	-1.41059	DOWN
Al-sensitive (L60)	Zm00001d041670	phys2;phytase2	-1.4104	DOWN
Al-sensitive (L60)	Zm00001d020614	zim28;ZIM-transcription factor 28	-1.40995	DOWN
Al-sensitive (L60)	Zm00001d032570	soluble epoxide hydrolase	-1.40786	DOWN
Al-sensitive (L60)	Zm00001d003208	Protein NRT1/ PTR FAMILY 4.2	-1.40784	DOWN
Al-sensitive (L60)	Zm00001d024514	Ent-kaur-16-ene synthase chloroplastic	-1.40671	DOWN
Al-sensitive (L60)	Zm00001d037914	No annotated	-1.40196	DOWN
Al-sensitive (L60)	Zm00001d037336	GDSL esterase/lipase	-1.39914	DOWN
Al-sensitive (L60)	Zm00001d042443	BTB/POZ and TAZ domain-containing protein 2	-1.39827	DOWN
Al-sensitive (L60)	Zm00001d044122	Dihydroflavonol-4-reductase	-1.39819	DOWN
Al-sensitive (L60)	Zm00001d044117	DNA binding protein	-1.39789	DOWN
Al-sensitive (L60)	Zm00001d043442	ccd8;carotenoid cleavage dioxygenase8	-1.39402	DOWN
Al-sensitive (L60)	Zm00001d023215	Agmatine coumaroyltransferase	-1.39338	DOWN
Al-sensitive (L60)	Zm00001d034414	AY110426	-1.39299	DOWN
Al-sensitive (L60)	Zm00001d030507	WAT1-related protein	-1.3911	DOWN
Al-sensitive (L60)	Zm00001d046243	Putative ferroportin-domain family protein	-1.38941	DOWN
Al-sensitive (L60)	Zm00001d024597	No annotated	-1.38803	DOWN
Al-sensitive (L60)	Zm00001d015032	Serine/threonine-protein kinase STY46	-1.38731	DOWN
Al-sensitive (L60)	Zm00001d050768	crr7;cytokinin response regulator7	-1.38597	DOWN
Al-sensitive (L60)	Zm00001d008600	Sulfoquinovosyl transferase SQD2	-1.38484	DOWN
Al-sensitive (L60)	Zm00001d028366	Type IV inositol polyphosphate 5-phosphatase 9	-1.38303	DOWN
Al-sensitive (L60)	Zm00001d035195	Protein LSD1	-1.38235	DOWN
Al-sensitive (L60)	Zm00001d020378	Type IV inositol polyphosphate 5-phosphatase 9	-1.38219	DOWN
Al-sensitive (L60)	Zm00001d036072	Zinc finger (C3HC4-type RING finger) family protein	-1.38102	DOWN
Al-sensitive (L60)	Zm00001d025703	ABC transporter B family member 15	-1.37618	DOWN
Al-sensitive (L60)	Zm00001d017494	Expansin-B4	-1.37554	DOWN
Al-sensitive (L60)	Zm00001d034546	Cupredoxin superfamily protein	-1.37274	DOWN
Al-sensitive (L60)	Zm00001d001826	No annotated	-1.37266	DOWN
Al-sensitive (L60)	Zm00001d039697	Cytochrome P450 monooxygenase	-1.37147	DOWN
Al-sensitive (L60)	Zm00001d020418	Cytokinin hydroxylase	-1.36995	DOWN
Al-sensitive (L60)	Zm00001d032821	No annotated	-1.36384	DOWN
Al-sensitive (L60)	Zm00001d041660	phys1;phytase1	-1.36223	DOWN
Al-sensitive (L60)	Zm00001d035962	CYCLOPS	-1.36166	DOWN
Al-sensitive (L60)	Zm00001d008911	sodium/calcium exchanger family protein	-1.35834	DOWN
Al-sensitive (L60)	Zm00001d037198	LMBR1-like membrane protein	-1.3551	DOWN
Al-sensitive (L60)	Zm00001d049042	Methylthioribose-1-phosphate isomerase	-1.35278	DOWN
Al-sensitive (L60)	Zm00001d048637	Disease resistance RPP13-like protein 4	-1.35088	DOWN
Al-sensitive (L60)	Zm00001d032084	Chaperone DnaJ-domain superfamily protein	-1.35013	DOWN
Al-sensitive (L60)	Zm00001d039997	NPR1 interactor	-1.33556	DOWN
Al-sensitive (L60)	Zm00001d043742	Mitogen-activated protein kinase kinase kinase YODA	-1.32687	DOWN
Al-sensitive (L60)	Zm00001d022009	NAD(P)-binding Rossmann-fold superfamily protein	-1.32636	DOWN
Al-sensitive (L60)	Zm00001d047124	Proline oxidase	-1.32511	DOWN
Al-sensitive (L60)	Zm00001d028615	Probable protein phosphatase 2C 4	-1.32506	DOWN
Al-sensitive (L60)	Zm00001d038296	Putative bZIP transcription factor superfamily protein	-1.32288	DOWN
Al-sensitive (L60)	Zm00001d007360	ARM repeat superfamily protein	-1.32082	DOWN
Al-sensitive (L60)	Zm00001d039947	Spermidine hydroxycinnamoyl transferase	-1.31446	DOWN
Al-sensitive (L60)	Zm00001d032850	pht2;phosphate transporter protein2	-1.31433	DOWN
Al-sensitive (L60)	Zm00001d033053	Molybdate transporter 1	-1.31125	DOWN
Al-sensitive (L60)	Zm00001d025205	Putative HLH DNA-binding domain superfamily protein	-1.31014	DOWN
Al-sensitive (L60)	Zm00001d028360	NAD(P)-linked oxidoreductase superfamily protein	-1.30926	DOWN
Al-sensitive (L60)	Zm00001d039648	No annotated	-1.3081	DOWN
Al-sensitive (L60)	Zm00001d002974	Probable metal-nicotianamine transporter YSL7	-1.30412	DOWN
Al-sensitive (L60)	Zm00001d035683	Subtilisin-chymotrypsin inhibitor C	-1.3034	DOWN
Al-sensitive (L60)	Zm00001d005298	receptor-like kinase	-1.30219	DOWN
Al-sensitive (L60)	Zm00001d024515	Putative cytochrome P450 superfamily protein	-1.30164	DOWN
Al-sensitive (L60)	Zm00001d041624	Mono-/di-acylglycerol lipase N-terminal;Lipase class 3	-1.29369	DOWN
Al-sensitive (L60)	Zm00001d040379	Expansin-A14	-1.29245	DOWN
Al-sensitive (L60)	Zm00001d048814	Dirigent protein 11	-1.29027	DOWN
Al-sensitive (L60)	Zm00001d011847	Putative HLH DNA-binding domain superfamily protein	-1.28981	DOWN
Al-sensitive (L60)	Zm00001d041984	rcph1;root-cap periphery1	-1.28792	DOWN
Al-sensitive (L60)	Zm00001d038068	ATPase%2C coupled to transmembrane movement of substance	-1.28697	DOWN
Al-sensitive (L60)	Zm00001d017455	Uclacyanin-3	-1.28531	DOWN
Al-sensitive (L60)	Zm00001d031621	5'-methylthioadenosine/S-adenosylhomocysteine nucleosidase 2	-1.28406	DOWN
Al-sensitive (L60)	Zm00001d010903	No annotated	-1.2808	DOWN
Al-sensitive (L60)	Zm00001d028474	Beta-galactosidase	-1.27507	DOWN
Al-sensitive (L60)	Zm00001d019221	Nitrile-specifier protein 1	-1.27288	DOWN
Al-sensitive (L60)	Zm00001d020018	P-loop containing nucleoside triphosphate hydrolases superfamily protein	-1.27236	DOWN
Al-sensitive (L60)	Zm00001d051333	Blue copper protein	-1.27197	DOWN
Al-sensitive (L60)	Zm00001d010061	No annotated	-1.27105	DOWN
Al-sensitive (L60)	Zm00001d039695	S-adenosyl-L-methionine-dependent methyltransferases superfamily protein	-1.2695	DOWN
Al-sensitive (L60)	Zm00001d027700	pht9;phosphate transporter protein9	-1.26827	DOWN
Al-sensitive (L60)	Zm00001d005148	Myristoyl-acyl carrier protein thioesterase	-1.2628	DOWN
Al-sensitive (L60)	Zm00001d026354	No annotated	-1.26184	DOWN
Al-sensitive (L60)	Zm00001d037112	root-specific kinase 1	-1.26101	DOWN
Al-sensitive (L60)	Zm00001d012813	DUF3475 domain protein	-1.25946	DOWN
Al-sensitive (L60)	Zm00001d028367	Purple acid phosphatase 3	-1.25853	DOWN
Al-sensitive (L60)	Zm00001d006775	hydroxyproline-rich glycoprotein family protein	-1.25636	DOWN
Al-sensitive (L60)	Zm00001d038460	Putative aminotransferase class III superfamily protein	-1.25604	DOWN
Al-sensitive (L60)	Zm00001d021219	UDP-glycosyltransferase 85A7	-1.25199	DOWN
Al-sensitive (L60)	Zm00001d033225	Pyruvate dehydrogenase E1 component subunit beta-3 chloroplastic	-1.24472	DOWN
Al-sensitive (L60)	Zm00001d035028	Putative glycolipid transfer protein (GLTP) family protein	-1.24425	DOWN
Al-sensitive (L60)	Zm00001d046889	Protein STRUBBELIG-RECEPTOR FAMILY 1	-1.23489	DOWN
Al-sensitive (L60)	Zm00001d019002	No annotated	-1.23454	DOWN
Al-sensitive (L60)	Zm00001d015977	Xyloglucan endotransglucosylase/hydrolase protein 26	-1.23448	DOWN
Al-sensitive (L60)	Zm00001d036366	Basic endochitinase B	-1.23266	DOWN
Al-sensitive (L60)	Zm00001d017454	No annotated	-1.23107	DOWN
Al-sensitive (L60)	Zm00001d004443	Probable cinnamyl alcohol dehydrogenase 9	-1.22844	DOWN
Al-sensitive (L60)	Zm00001d043520	DUF1005 family protein	-1.2279	DOWN
Al-sensitive (L60)	Zm00001d029333	transferases transferring acyl groups	-1.22089	DOWN
Al-sensitive (L60)	Zm00001d002687	Cytochrome P450 86A7	-1.21748	DOWN
Al-sensitive (L60)	Zm00001d039698	cytochrome P450 family 706 subfamily A polypeptide 5	-1.21301	DOWN
Al-sensitive (L60)	Zm00001d025873	Low-molecular-weight cysteine-rich protein LCR70	-1.21212	DOWN
Al-sensitive (L60)	Zm00001d029702	Glutathione S-transferase U16	-1.21211	DOWN
Al-sensitive (L60)	Zm00001d013825	No annotated	-1.20882	DOWN
Al-sensitive (L60)	Zm00001d018488	cyp14;cytochrome P450 14: encodes CYP97C	-1.20146	DOWN
Al-sensitive (L60)	Zm00001d019457	CASP-like protein 1D1	-1.20042	DOWN
Al-sensitive (L60)	Zm00001d002167	Protein kinase superfamily protein	-1.19557	DOWN
Al-sensitive (L60)	Zm00001d010451	GDSL esterase/lipase	-1.19171	DOWN
Al-sensitive (L60)	Zm00001d007395	Indole-3-acetic acid-amido synthetase GH3.17	-1.18985	DOWN
Al-sensitive (L60)	Zm00001d033280	IQ calmodulin-binding motif family protein	-1.18926	DOWN
Al-sensitive (L60)	Zm00001d021329	Agmatine coumaroyltransferase	-1.18402	DOWN
Al-sensitive (L60)	Zm00001d031428	Monogalactosyldiacylglycerol synthase 2 chloroplastic	-1.17576	DOWN
Al-sensitive (L60)	Zm00001d040320	Heat shock protein DnaJ with tetratricopeptide repeat	-1.16824	DOWN
Al-sensitive (L60)	Zm00001d018618	Peroxidase 1	-1.16111	DOWN
Al-sensitive (L60)	Zm00001d006774	hydroxyproline-rich glycoprotein family protein	-1.15843	DOWN
Al-sensitive (L60)	Zm00001d031653	Glycerophosphodiester phosphodiesterase GDPD2	-1.15725	DOWN
Al-sensitive (L60)	Zm00001d022669	No annotated	-1.15686	DOWN
Al-sensitive (L60)	Zm00001d018324	pathogenesis-related protein-1-like	-1.15469	DOWN
Al-sensitive (L60)	Zm00001d028744	jasmonate-regulated gene 21	-1.1528	DOWN
Al-sensitive (L60)	Zm00001d040581	Peroxidase 2	-1.15227	DOWN
Al-sensitive (L60)	Zm00001d010136	Probable ferredoxin-4 chloroplastic	-1.15181	DOWN
Al-sensitive (L60)	Zm00001d049191	Probable bifunctional methylthioribulose-1-phosphate dehydratase	-1.14962	DOWN
Al-sensitive (L60)	Zm00001d022280	Peroxidase	-1.14885	DOWN
Al-sensitive (L60)	Zm00001d041769	Serine carboxypeptidase-like 20	-1.14849	DOWN
Al-sensitive (L60)	Zm00001d019895	Major pollen allergen Car b 1 isoforms 1A and 1B	-1.14656	DOWN
Al-sensitive (L60)	Zm00001d026542	Myb family transcription factor PHL5	-1.14522	DOWN
Al-sensitive (L60)	Zm00001d039015	Putative RING zinc finger domain superfamily protein	-1.14219	DOWN
Al-sensitive (L60)	Zm00001d002901	Peroxidase 12	-1.13942	DOWN
Al-sensitive (L60)	Zm00001d031427	Leucine-rich repeat receptor-like protein kinase PEPR1	-1.13895	DOWN
Al-sensitive (L60)	Zm00001d051397	U-box domain-containing protein 33	-1.13883	DOWN
Al-sensitive (L60)	Zm00001d033446	Zinc transporter 7	-1.13542	DOWN
Al-sensitive (L60)	Zm00001d010662	SNF1-related protein kinase regulatory subunit beta-1	-1.13469	DOWN
Al-sensitive (L60)	Zm00001d027756	12-dihydroxy-3-keto-5-methylthiopentene dioxygenase 3	-1.13388	DOWN
Al-sensitive (L60)	Zm00001d010038	CASP-like protein 5	-1.12898	DOWN
Al-sensitive (L60)	Zm00001d044541	SPX domain-containing protein 3	-1.12724	DOWN
Al-sensitive (L60)	Zm00001d028714	Probable RNA-binding protein ARP1	-1.12628	DOWN
Al-sensitive (L60)	Zm00001d042764	hemerythrin HHE cation-binding domain protein	-1.11758	DOWN
Al-sensitive (L60)	Zm00001d038366	Glycerol-3-phosphate acyltransferase 5	-1.11202	DOWN
Al-sensitive (L60)	Zm00001d051399	U-box domain-containing protein 33	-1.10743	DOWN
Al-sensitive (L60)	Zm00001d010585	UTP--glucose-1-phosphate uridylyltransferase 3 chloroplastic	-1.10568	DOWN
Al-sensitive (L60)	Zm00001d029590	Probable esterase KAI2	-1.10522	DOWN
Al-sensitive (L60)	Zm00001d003707	Peroxidase 72	-1.10315	DOWN
Al-sensitive (L60)	Zm00001d037359	Peroxidase 11	-1.1016	DOWN
Al-sensitive (L60)	Zm00001d045420	Root cap-specific protein	-1.09896	DOWN
Al-sensitive (L60)	Zm00001d007896	O-Glycosyl hydrolases family 17 protein	-1.09717	DOWN
Al-sensitive (L60)	Zm00001d022283	Peroxidase 64	-1.09487	DOWN
Al-sensitive (L60)	Zm00001d019327	Metal transporter Nramp6	-1.09484	DOWN
Al-sensitive (L60)	Zm00001d042684	Protein NRT1/ PTR FAMILY 5.10	-1.09157	DOWN
Al-sensitive (L60)	Zm00001d005986	Probable LRR receptor-like serine/threonine-protein kinase	-1.09105	DOWN
Al-sensitive (L60)	Zm00001d012159	Beta-glucosidase 42	-1.08846	DOWN
Al-sensitive (L60)	Zm00001d009140	Peroxidase 64	-1.08832	DOWN
Al-sensitive (L60)	Zm00001d017485	tip2b;tonoplast intrinsic protein2	-1.08285	DOWN
Al-sensitive (L60)	Zm00001d028286	Protein LYK2	-1.08203	DOWN
Al-sensitive (L60)	Zm00001d016896	UDP-glycosyltransferase 85A7	-1.08092	DOWN
Al-sensitive (L60)	Zm00001d020052	GDP-mannose transporter GONST4	-1.07558	DOWN
Al-sensitive (L60)	Zm00001d014386	Patatin-like protein 6	-1.06904	DOWN
Al-sensitive (L60)	Zm00001d020938	bZIP transcription factor family protein	-1.06508	DOWN
Al-sensitive (L60)	Zm00001d053220	myb42;myb transcription factor 42	-1.0568	DOWN
Al-sensitive (L60)	Zm00001d018367	Spermidine hydroxycinnamoyl transferase	-1.05466	DOWN
Al-sensitive (L60)	Zm00001d017833	Ribose-phosphate pyrophosphokinase 4	-1.05345	DOWN
Al-sensitive (L60)	Zm00001d011657	Plasma membrane associated protein	-1.05331	DOWN
Al-sensitive (L60)	Zm00001d017429	Iron-phytosiderophore transporter yellow stripe 1	-1.04906	DOWN
Al-sensitive (L60)	Zm00001d026457	DNA topoisomerase 2	-1.04856	DOWN
Al-sensitive (L60)	Zm00001d041173	Beta-glucosidase 17	-1.04785	DOWN
Al-sensitive (L60)	Zm00001d007831	Bifunctional inhibitor/lipid-transfer protein	-1.04695	DOWN
Al-sensitive (L60)	Zm00001d043019	Laccase-13	-1.0405	DOWN
Al-sensitive (L60)	Zm00001d032035	cytochrome P450 family 706 subfamily A polypeptide 5	-1.03886	DOWN
Al-sensitive (L60)	Zm00001d017700	Lysine-specific demethylase REF6	-1.03716	DOWN
Al-sensitive (L60)	Zm00001d003283	Cytochrome P450 71B10	-1.03692	DOWN
Al-sensitive (L60)	Zm00001d005190	Cadmium/zinc-transporting ATPase HMA2	-1.03568	DOWN
Al-sensitive (L60)	Zm00001d033976	iaa4;Aux/IAA	-1.02899	DOWN
Al-sensitive (L60)	Zm00001d013326	No annotated	-1.02858	DOWN
Al-sensitive (L60)	Zm00001d046803	No annotated	-1.02324	DOWN
Al-sensitive (L60)	Zm00001d033799	phyA1;phytochromeA	-1.01977	DOWN
Al-sensitive (L60)	Zm00001d004855	Actin-7	-1.01968	DOWN
Al-sensitive (L60)	Zm00001d046745	No annotated	-1.01936	DOWN
Al-sensitive (L60)	Zm00001d040163	dxr1;deoxy xylulose reductoisomerase1	-1.01638	DOWN
Al-sensitive (L60)	Zm00001d047115	extensin-like protein	-1.01447	DOWN
Al-sensitive (L60)	Zm00001d034839	Purple acid phosphatase 15	-1.01068	DOWN
Al-sensitive (L60)	Zm00001d034338	Deoxyribodipyrimidine photolyase	-1.0095	DOWN
Al-sensitive (L60)	Zm00001d029457	nrx1;nucleoredoxin1: single copy cDNA sequence; thioredoxin-like	-1.00828	DOWN
Al-sensitive (L60)	Zm00001d021829	Putative symbiosis receptor-like kinase	-1.00705	DOWN
Al-sensitive (L60)	Zm00001d031329	Catalytic/ protein phosphatase type 2C	-1.0065	DOWN
Al-sensitive (L60)	Zm00001d004635	Leucine-rich repeat protein kinase family protein	-1.00549	DOWN
Al-sensitive (L60)	Zm00001d010755	trps1;trehalose-6-phosphate synthase1	-1.00391	DOWN
Al-sensitive (L60)	Zm00001d042975	Serine carboxypeptidase-like 27	-1.00223	DOWN
Al-sensitive (L60)	Zm00001d026374	No annotated	5.28638	UP
Al-sensitive (L60)	Zm00001d002351	tps1;terpene synthase1: possible plant defense gene	4.97849	UP
Al-sensitive (L60)	Zm00001d006094	zmm27;Zea mays MADS27: AGL2 MADS box family	4.86129	UP
Al-sensitive (L60)	Zm00001d028718	Hydrophobic protein RCI2B	4.70967	UP
Al-sensitive (L60)	Zm00001d023617	Laccase-7	4.60072	UP
Al-sensitive (L60)	Zm00001d034891	RAD-like 3	4.59606	UP
Al-sensitive (L60)	Zm00001d024210	tps6;terpene synthase6:	4.42321	UP
Al-sensitive (L60)	Zm00001d049303	O-methyltransferase ZRP4	4.21761	UP
Al-sensitive (L60)	Zm00001d009425	No annotated	4.12843	UP
Al-sensitive (L60)	Zm00001d024359	Alpha-humulene/(-)-(E)-beta-caryophyllene synthase	4.00764	UP
Al-sensitive (L60)	Zm00001d020686	acco2;1-aminocyclopropane-1-carboxylate oxidase2:	3.96385	UP
Al-sensitive (L60)	Zm00001d046297	Protodermal factor 1	3.96073	UP
Al-sensitive (L60)	Zm00001d029722	No annotated	3.91927	UP
Al-sensitive (L60)	Zm00001d011666	Putative calcium-dependent protein kinase family protein	3.90029	UP
Al-sensitive (L60)	Zm00001d024207	Alpha-humulene/(-)-(E)-beta-caryophyllene synthase	3.88066	UP
Al-sensitive (L60)	Zm00001d037681	Vegetative storage protein 2	3.84282	UP
Al-sensitive (L60)	Zm00001d004320	No annotated	3.7825	UP
Al-sensitive (L60)	Zm00001d044685	Non-specific lipid-transfer protein	3.7822	UP
Al-sensitive (L60)	Zm00001d014121	Ent-cassadiene C2-hydroxylase	3.75337	UP
Al-sensitive (L60)	Zm00001d024000	glu3;beta-glucosidase3:	3.73893	UP
Al-sensitive (L60)	Zm00001d027524	Basic endochitinase B	3.71689	UP
Al-sensitive (L60)	Zm00001d044159	cyp11;cytochrome P450 11	3.67293	UP
Al-sensitive (L60)	Zm00001d013956	tip3a;tonoplast intrinsic protein3:	3.65699	UP
Al-sensitive (L60)	Zm00001d041277	Putative axial regulator YABBY 2	3.63828	UP
Al-sensitive (L60)	Zm00001d029451	3beta-hydroxysteroid-dehydrogenase/decarboxylase isoform 2	3.62922	UP
Al-sensitive (L60)	Zm00001d022084	B12D protein	3.621	UP
Al-sensitive (L60)	Zm00001d044686	Non-specific lipid-transfer protein	3.58881	UP
Al-sensitive (L60)	Zm00001d020652	protein; Plant viral-response family protein-like	3.56259	UP
Al-sensitive (L60)	Zm00001d034097	cytochrome P450 family 81 subfamily D polypeptide 8	3.5272	UP
Al-sensitive (L60)	Zm00001d045877	No annotated	3.52619	UP
Al-sensitive (L60)	Zm00001d035888	extensin-like protein	3.48583	UP
Al-sensitive (L60)	Zm00001d034096	cytochrome P450 family 81 subfamily D polypeptide 8	3.47896	UP
Al-sensitive (L60)	Zm00001d003379	Major latex protein 22%3B Pathogenesis-related protein 2	3.45434	UP
Al-sensitive (L60)	Zm00001d009929	Beta-propeller domain of methanol dehydrogenase	3.40042	UP
Al-sensitive (L60)	Zm00001d009726	alpha/beta-Hydrolases superfamily protein	3.27219	UP
Al-sensitive (L60)	Zm00001d032120	Tetraspanin-7	3.24123	UP
Al-sensitive (L60)	Zm00001d023343	Non-specific lipid-transfer protein	3.23172	UP
Al-sensitive (L60)	Zm00001d017666	Protein NRT1/ PTR FAMILY 7.2	3.22346	UP
Al-sensitive (L60)	Zm00001d031899	mdh6;malate dehydrogenase6	3.20011	UP
Al-sensitive (L60)	Zm00001d043458	GDSL esterase/lipase	3.19538	UP
Al-sensitive (L60)	Zm00001d004903	No annotated	3.1597	UP
Al-sensitive (L60)	Zm00001d037323	Threonine endopeptidase	3.12508	UP
Al-sensitive (L60)	Zm00001d023559	Fructose-bisphosphate aldolase	3.10487	UP
Al-sensitive (L60)	Zm00001d031188	Calcium-dependent protein kinase 7	3.1046	UP
Al-sensitive (L60)	Zm00001d002794	WRKY36-superfamily of TFs having WRKY and zinc finger domains	3.05265	UP
Al-sensitive (L60)	Zm00001d016893	Thioredoxin-like 2	3.05047	UP
Al-sensitive (L60)	Zm00001d036835	Peroxidase 67	3.03754	UP
Al-sensitive (L60)	Zm00001d037565	ga2ox1;gibberellin 2-oxidase1	3.02841	UP
Al-sensitive (L60)	Zm00001d048709	bx1;benzoxazinless1	3.01825	UP
Al-sensitive (L60)	Zm00001d054057	nrt2;nitrate transport2:	3.01777	UP
Al-sensitive (L60)	Zm00001d033859	Homeotic protein knotted-1	2.99063	UP
Al-sensitive (L60)	Zm00001d021135	pebp24;phosphatidylethanolamine-binding protein24:	2.97312	UP
Al-sensitive (L60)	Zm00001d019480	pht11;phosphate transporter protein11:	2.95482	UP
Al-sensitive (L60)	Zm00001d042840	Sedoheptulose-17-bisphosphatase chloroplastic	2.93914	UP
Al-sensitive (L60)	Zm00001d010185	No annotated	2.93509	UP
Al-sensitive (L60)	Zm00001d029038	HAD superfamily subfamily IIIB acid phosphatase	2.93224	UP
Al-sensitive (L60)	Zm00001d009877	Protein plastid transcriptionally active 16 chloroplastic	2.92873	UP
Al-sensitive (L60)	Zm00001d028348	Peroxidase 53	2.92847	UP
Al-sensitive (L60)	Zm00001d042633	No annotated	2.91216	UP
Al-sensitive (L60)	Zm00001d035854	Alpha-dioxygenase 1	2.90108	UP
Al-sensitive (L60)	Zm00001d022193	Probable trehalose-phosphate phosphatase J	2.88022	UP
Al-sensitive (L60)	Zm00001d017711	Phosphoribulokinase	2.8402	UP
Al-sensitive (L60)	Zm00001d039631	gl13;glossy13	2.83749	UP
Al-sensitive (L60)	Zm00001d006587	Chlorophyll a-b binding protein CP29.1 chloroplastic	2.8305	UP
Al-sensitive (L60)	Zm00001d046055	No annotated	2.8244	UP
Al-sensitive (L60)	Zm00001d024314	Putative cinnamyl-alcohol dehydrogenase family protein	2.82115	UP
Al-sensitive (L60)	Zm00001d009589	Chlorophyll a-b binding protein M9%2C chloroplastic	2.81564	UP
Al-sensitive (L60)	Zm00001d037894	Dehydrin DHN1	2.81385	UP
Al-sensitive (L60)	Zm00001d010313	inosine-uridine preferring nucleoside hydrolase family protein	2.81306	UP
Al-sensitive (L60)	Zm00001d033910	agpll1;ADP glucose pyrophosphorylase large subunit leaf1:	2.78105	UP
Al-sensitive (L60)	Zm00001d047192	5-pentadecatrienyl resorcinol O-methyltransferase	2.78002	UP
Al-sensitive (L60)	Zm00001d029373	Serine carboxypeptidase-like 40	2.76168	UP
Al-sensitive (L60)	Zm00001d016100	Rhodanese-like domain-containing protein 4 chloroplastic	2.74284	UP
Al-sensitive (L60)	Zm00001d044908	opr1;12-oxo-phytodienoic acid reductase1: Cytoplasmic	2.73263	UP
Al-sensitive (L60)	Zm00001d048736	S-alkyl-thiohydroximate lyase SUR1	2.71212	UP
Al-sensitive (L60)	Zm00001d006947	Cytochrome P450 CYP709C14	2.69397	UP
Al-sensitive (L60)	Zm00001d038061	Probable calcium-binding protein CML25	2.69105	UP
Al-sensitive (L60)	Zm00001d003085	GDSL esterase/lipase LTL1	2.68973	UP
Al-sensitive (L60)	Zm00001d035001	fdx1;ferredoxin1	2.6884	UP
Al-sensitive (L60)	Zm00001d035134	Zinc finger protein CONSTANS-LIKE 7	2.67798	UP
Al-sensitive (L60)	Zm00001d001820	pcr1;protochlorophyllide reductase1	2.67655	UP
Al-sensitive (L60)	Zm00001d031449	lox13;lipoxygenase13:	2.66892	UP
Al-sensitive (L60)	Zm00001d033717	No annotated	2.6618	UP
Al-sensitive (L60)	Zm00001d021207	DRE-binding protein 3	2.64063	UP
Al-sensitive (L60)	Zm00001d029677	Protein DETOXIFICATION 49	2.55763	UP
Al-sensitive (L60)	Zm00001d024802	No annotated	2.55623	UP
Al-sensitive (L60)	Zm00001d013907	Nonspecific lipid-transfer protein	2.53522	UP
Al-sensitive (L60)	Zm00001d012444	No annotated	2.5346	UP
Al-sensitive (L60)	Zm00001d039914	Metallothionein-like protein type 2	2.53437	UP
Al-sensitive (L60)	Zm00001d049113	Senescence-specific cysteine protease SAG12	2.53008	UP
Al-sensitive (L60)	Zm00001d023294	NAC transcription factor 29	2.52101	UP
Al-sensitive (L60)	Zm00001d053093	Putative RNA recognition motif containing family protein	2.51441	UP
Al-sensitive (L60)	Zm00001d012972	chi3;chalcone flavanone isomerase3	2.51238	UP
Al-sensitive (L60)	Zm00001d039687	Photosystem I reaction center subunit XI chloroplastic	2.51044	UP
Al-sensitive (L60)	Zm00001d031878	No annotated	2.50649	UP
Al-sensitive (L60)	Zm00001d010871	Thioredoxin F2 chloroplastic	2.50102	UP
Al-sensitive (L60)	Zm00001d033284	WAT1-related protein	2.49489	UP
Al-sensitive (L60)	Zm00001d021906	Chlorophyll a-b binding protein	2.49035	UP
Al-sensitive (L60)	Zm00001d044192	Probable GABA transporter 2	2.48096	UP
Al-sensitive (L60)	Zm00001d044124	yz1;polypeptide	2.4722	UP
Al-sensitive (L60)	Zm00001d004894	ssu2;ribulose bisphosphate carboxylase small subunit2	2.4718	UP
Al-sensitive (L60)	Zm00001d020008	Indole-3-glycerol phosphate synthase chloroplastic	2.46437	UP
Al-sensitive (L60)	Zm00001d018030	Photosynthetic NDH subunit of subcomplex B 4 chloroplastic	2.45788	UP
Al-sensitive (L60)	Zm00001d034095	cytochrome P450 family 81 subfamily D polypeptide 8	2.45717	UP
Al-sensitive (L60)	Zm00001d010715	Photosystem II reaction center W protein chloroplastic	2.45241	UP
Al-sensitive (L60)	Zm00001d043651	Tryptophan aminotransferase-related protein 4	2.45075	UP
Al-sensitive (L60)	Zm00001d003429	Glyceraldehyde-3-phosphate dehydrogenase	2.44963	UP
Al-sensitive (L60)	Zm00001d014945	Lactate/malate dehydrogenase family protein	2.44687	UP
Al-sensitive (L60)	Zm00001d020877	Photosystem I reaction center subunit V chloroplastic	2.43774	UP
Al-sensitive (L60)	Zm00001d012484	Heavy metal transport/detoxification superfamily protein	2.42476	UP
Al-sensitive (L60)	Zm00001d032535	Tetratricopeptide repeat (TPR)-like superfamily protein	2.42328	UP
Al-sensitive (L60)	Zm00001d038163	pdk1;pyruvate, orthophosphate dikinase1	2.4164	UP
Al-sensitive (L60)	Zm00001d045392	Early nodulin 93	2.404	UP
Al-sensitive (L60)	Zm00001d042611	ga20ox3;gibberellin 20-oxidase3:	2.39914	UP
Al-sensitive (L60)	Zm00001d029814	Xyloglucan endotransglucosylase/hydrolase protein 32	2.39586	UP
Al-sensitive (L60)	Zm00001d022461	ERF-like protein	2.39094	UP
Al-sensitive (L60)	Zm00001d028986	WUSCHEL-related homeobox 11	2.38698	UP
Al-sensitive (L60)	Zm00001d013937	Protochlorophyllide reductase C chloroplastic	2.38112	UP
Al-sensitive (L60)	Zm00001d007718	bx13;benzoxazinone synthesis13	2.3702	UP
Al-sensitive (L60)	Zm00001d002410	Probable xyloglucan endotransglucosylase/hydrolase protein 21	2.36983	UP
Al-sensitive (L60)	Zm00001d029706	gst39;glutathione transferase39:	2.36299	UP
Al-sensitive (L60)	Zm00001d047767	Expressed protein; protein	2.35838	UP
Al-sensitive (L60)	Zm00001d044156	cytochrome P450 family 72 subfamily A polypeptide 8	2.35381	UP
Al-sensitive (L60)	Zm00001d052243	Putative laccase family protein	2.34255	UP
Al-sensitive (L60)	Zm00001d028199	Beta-glucosidase 40	2.34026	UP
Al-sensitive (L60)	Zm00001d029906	Beta-expansin 7	2.33857	UP
Al-sensitive (L60)	Zm00001d025346	Protein TERMINAL FLOWER 1	2.32214	UP
Al-sensitive (L60)	Zm00001d032230	Terpene synthase 7	2.32183	UP
Al-sensitive (L60)	Zm00001d011237	Putative WRKY DNA-binding domain superfamily protein	2.31134	UP
Al-sensitive (L60)	Zm00001d031877	No annotated	2.30619	UP
Al-sensitive (L60)	Zm00001d007475	DNA binding;ATP binding	2.30501	UP
Al-sensitive (L60)	Zm00001d004248	UDP-glycosyltransferase 85A7	2.30112	UP
Al-sensitive (L60)	Zm00001d041842	Amino acid permease 2	2.29904	UP
Al-sensitive (L60)	Zm00001d031345	bnlg2057	2.2957	UP
Al-sensitive (L60)	Zm00001d045393	Ran BP2/NZF zinc finger-like superfamily protein	2.28983	UP
Al-sensitive (L60)	Zm00001d027601	cytochrome P450 family 96 subfamily A polypeptide 1	2.25788	UP
Al-sensitive (L60)	Zm00001d017615	RING/U-box superfamily protein	2.25631	UP
Al-sensitive (L60)	Zm00001d036164	Salicylate/benzoate carboxyl methyltransferase	2.25561	UP
Al-sensitive (L60)	Zm00001d039040	Light harvesting complex mesophyll7	2.24282	UP
Al-sensitive (L60)	Zm00001d045620	Plastocyanin major isoform chloroplastic	2.2364	UP
Al-sensitive (L60)	Zm00001d006663	lhca1;light harvesting complex A1	2.23078	UP
Al-sensitive (L60)	Zm00001d043610	No annotated	2.21992	UP
Al-sensitive (L60)	Zm00001d006913	trpp3;trehalose-6-phosphate phosphatase3:	2.21421	UP
Al-sensitive (L60)	Zm00001d008273	Alpha-xylosidase 1	2.2101	UP
Al-sensitive (L60)	Zm00001d050577	sweet15a;sugars will eventually be exported transporter15a:	2.20806	UP
Al-sensitive (L60)	Zm00001d042244	Potasium ion uptake permease 1	2.20452	UP
Al-sensitive (L60)	Zm00001d020886	Aspartyl protease AED1	2.20289	UP
Al-sensitive (L60)	Zm00001d011461	No annotated	2.20259	UP
Al-sensitive (L60)	Zm00001d027488	gpb1;glyceraldehyde phosphate dehydrogenase B1	2.20221	UP
Al-sensitive (L60)	Zm00001d002347	Bifunctional inhibitor/lipid-transfer protein	2.20197	UP
Al-sensitive (L60)	Zm00001d041819	psan1;photosystem I N subunit1	2.19672	UP
Al-sensitive (L60)	Zm00001d003767	Photosystem I subunit O	2.19561	UP
Al-sensitive (L60)	Zm00001d015914	sweet4b;sugars will eventually be exported transporter4b:	2.19454	UP
Al-sensitive (L60)	Zm00001d006540	Oxygen-evolving enhancer protein 3-1	2.19282	UP
Al-sensitive (L60)	Zm00001d018751	Amino acid permease 6	2.19254	UP
Al-sensitive (L60)	Zm00001d019454	PGR5-like protein 1B chloroplastic	2.1907	UP
Al-sensitive (L60)	Zm00001d046112	Spermidine synthase	2.18971	UP
Al-sensitive (L60)	Zm00001d035859	ploc1;plastocyanin homolog1	2.17792	UP
Al-sensitive (L60)	Zm00001d019277	Defensin-like protein 6	2.16645	UP
Al-sensitive (L60)	Zm00001d036197	HXXXD-type acyl-transferase family protein	2.16101	UP
Al-sensitive (L60)	Zm00001d037691	IAA16-auxin-responsive Aux/IAA family member	2.15804	UP
Al-sensitive (L60)	Zm00001d019629	Dehydrodolichyl diphosphate synthase 1	2.14772	UP
Al-sensitive (L60)	Zm00001d044906	opr2;12-oxo-phytodienoic acid reductase2: Cytoplasmic	2.14727	UP
Al-sensitive (L60)	Zm00001d004555	cytochrome P450 family 93 subfamily D polypeptide 1	2.14608	UP
Al-sensitive (L60)	Zm00001d040682	sequence-specific DNA binding transcription factors	2.13782	UP
Al-sensitive (L60)	Zm00001d021666	icl1;isocitrate lyase1	2.13563	UP
Al-sensitive (L60)	Zm00001d027456	pba1;PBA1 homolog1	2.13003	UP
Al-sensitive (L60)	Zm00001d050403	Chlorophyll a-b binding protein 4	2.12887	UP
Al-sensitive (L60)	Zm00001d032291	Metal ion binding protein	2.12496	UP
Al-sensitive (L60)	Zm00001d033383	thic1;hydroxymethylpyrimidine phosphate synthase1:	2.1151	UP
Al-sensitive (L60)	Zm00001d021435	Chlorophyll a-b binding protein	2.1094	UP
Al-sensitive (L60)	Zm00001d036409	OSJNBa0013K16.15 protein; protein	2.09963	UP
Al-sensitive (L60)	Zm00001d048710	bx2;benzoxazinone synthesis2	2.09552	UP
Al-sensitive (L60)	Zm00001d015385	Chlorophyll a-b binding protein 6 chloroplastic	2.09309	UP
Al-sensitive (L60)	Zm00001d029049	Photosystem II repair protein PSB27-H1 chloroplastic	2.09173	UP
Al-sensitive (L60)	Zm00001d048705	bx5;benzoxazinone synthesis5	2.09075	UP
Al-sensitive (L60)	Zm00001d028816	Pathogenesis-related protein 10	2.08575	UP
Al-sensitive (L60)	Zm00001d009619	Putative WRKY DNA-binding domain superfamily protein	2.08409	UP
Al-sensitive (L60)	Zm00001d037656	Xylanase inhibitor protein 1	2.07649	UP
Al-sensitive (L60)	Zm00001d045843	Aspartyl protease AED1	2.06189	UP
Al-sensitive (L60)	Zm00001d031346	Jasmonate-induced protein	2.0603	UP
Al-sensitive (L60)	Zm00001d024891	Beta-glucosidase 17	2.05854	UP
Al-sensitive (L60)	Zm00001d029290	Cytochrome P450 CYP709H1	2.05476	UP
Al-sensitive (L60)	Zm00001d048593	Ribulose bisphosphate carboxylase/oxygenase activase	2.05083	UP
Al-sensitive (L60)	Zm00001d016691	Copper transport protein CCH	2.04952	UP
Al-sensitive (L60)	Zm00001d048998	Chlorophyll a-b binding protein CP26 chloroplastic	2.04825	UP
Al-sensitive (L60)	Zm00001d043299	Photosystem II reaction center W protein chloroplastic	2.0413	UP
Al-sensitive (L60)	Zm00001d035306	No annotated	2.03253	UP
Al-sensitive (L60)	Zm00001d030938	Expressed protein; Os12g0594800 protein	2.02529	UP
Al-sensitive (L60)	Zm00001d052556	Signal recognition particle 54 kDa protein chloroplastic	2.01715	UP
Al-sensitive (L60)	Zm00001d008399	Putative NAC domain transcription factor superfamily protein	2.01316	UP
Al-sensitive (L60)	Zm00001d026599	lhcb6;light harvesting chlorophyll a/b binding protein6:	2.01055	UP
Al-sensitive (L60)	Zm00001d008706	Photosystem I reaction center subunit XI chloroplastic	2.0053	UP
Al-sensitive (L60)	Zm00001d002343	Zinc transporter 1	1.99827	UP
Al-sensitive (L60)	Zm00001d045311	Hydrolase-like protein family	1.99745	UP
Al-sensitive (L60)	Zm00001d007857	pspb1;photosystem II oxygen evolving polypeptide1	1.99469	UP
Al-sensitive (L60)	Zm00001d029604	Peroxidase 2	1.9914	UP
Al-sensitive (L60)	Zm00001d041578	Expressed protein; protein	1.98969	UP
Al-sensitive (L60)	Zm00001d011832	G-type lectin S-receptor-like serine/threonine-protein kinase SD2-5	1.98719	UP
Al-sensitive (L60)	Zm00001d048690	Serine carboxypeptidase-like 50	1.98567	UP
Al-sensitive (L60)	Zm00001d026102	Aluminum-activated malate transporter 10	1.98312	UP
Al-sensitive (L60)	Zm00001d010588	pdc1;pyruvate decarboxylase1: cDNA and genomic clone, SSR UMC1163	1.97414	UP
Al-sensitive (L60)	Zm00001d021703	oec2;oxygen evolving complex2:	1.97196	UP
Al-sensitive (L60)	Zm00001d025803	Putative DUF869 domain containing family protein	1.97154	UP
Al-sensitive (L60)	Zm00001d033552	ATPase 4 plasma membrane-type	1.97064	UP
Al-sensitive (L60)	Zm00001d022557	nas5;nicotianamine synthase5: function inferred from sequence similarity	1.96282	UP
Al-sensitive (L60)	Zm00001d022524	WUSCHEL-related homeobox 11	1.95548	UP
Al-sensitive (L60)	Zm00001d027290	extensin-like protein	1.95362	UP
Al-sensitive (L60)	Zm00001d018779	pspb2;photosystem II oxygen evolving polypeptide2	1.94843	UP
Al-sensitive (L60)	Zm00001d002816	Lactoylglutathione lyase / glyoxalase I family protein	1.94815	UP
Al-sensitive (L60)	Zm00001d051938	Cinnamoyl-CoA reductase 1	1.94707	UP
Al-sensitive (L60)	Zm00001d021763	psb29;photosystem II subunit29:	1.94614	UP
Al-sensitive (L60)	Zm00001d024800	No annotated	1.94474	UP
Al-sensitive (L60)	Zm00001d054044	Catalase isozyme 3	1.93748	UP
Al-sensitive (L60)	Zm00001d038870	Late embryogenesis abundant protein%2C group 3	1.92654	UP
Al-sensitive (L60)	Zm00001d014600	No annotated	1.92206	UP
Al-sensitive (L60)	Zm00001d024691	Uclacyanin-3	1.91943	UP
Al-sensitive (L60)	Zm00001d031158	prp5;pathogenesis related protein5	1.91646	UP
Al-sensitive (L60)	Zm00001d017417	Grx_C3-glutaredoxin subgroup I	1.91413	UP
Al-sensitive (L60)	Zm00001d053342	DUF3119 family protein	1.91333	UP
Al-sensitive (L60)	Zm00001d048702	bx3;benzoxazinone synthesis3	1.90924	UP
Al-sensitive (L60)	Zm00001d046138	No annotated	1.88997	UP
Al-sensitive (L60)	Zm00001d020172	Probable LRR receptor-like serine/threonine-protein kinase	1.88952	UP
Al-sensitive (L60)	Zm00001d027454	Heavy metal transport/detoxification superfamily protein	1.8781	UP
Al-sensitive (L60)	Zm00001d035390	scmv1;resistance to sugarcane mosaic virus1	1.87266	UP
Al-sensitive (L60)	Zm00001d003190	Endochitinase A	1.86894	UP
Al-sensitive (L60)	Zm00001d046786	Photosystem I chlorophyll a/b-binding protein 3-1 chloroplastic	1.86838	UP
Al-sensitive (L60)	Zm00001d048903	Acidic endochitinase	1.86824	UP
Al-sensitive (L60)	Zm00001d040298	FPF1-like protein 1	1.86048	UP
Al-sensitive (L60)	Zm00001d016134	ris1;iron-sulfur protein1	1.85862	UP
Al-sensitive (L60)	Zm00001d005446	Photosystem I reaction center subunit IV A	1.85247	UP
Al-sensitive (L60)	Zm00001d002590	Nitrilase-associated protein	1.84951	UP
Al-sensitive (L60)	Zm00001d002052	Probable isoaspartyl peptidase/L-asparaginase 2	1.84923	UP
Al-sensitive (L60)	Zm00001d011628	PR5-like receptor kinase	1.83595	UP
Al-sensitive (L60)	Zm00001d025354	incw5;invertase cell wall5:	1.83536	UP
Al-sensitive (L60)	Zm00001d026603	chlh1;Mg chelatase subunit H 1:	1.8347	UP
Al-sensitive (L60)	Zm00001d032098	DUF581 family protein	1.83419	UP
Al-sensitive (L60)	Zm00001d041804	Thioredoxin M1 chloroplastic	1.8322	UP
Al-sensitive (L60)	Zm00001d011486	CTP synthase family protein	1.8309	UP
Al-sensitive (L60)	Zm00001d032197	Chlorophyll a-b binding protein 4 chloroplastic	1.8304	UP
Al-sensitive (L60)	Zm00001d008435	Beta-glucosidase 44	1.81978	UP
Al-sensitive (L60)	Zm00001d021192	No annotated	1.81897	UP
Al-sensitive (L60)	Zm00001d001857	light harvesting complex photosystem II subunit 6	1.81878	UP
Al-sensitive (L60)	Zm00001d031971	Vignain	1.81734	UP
Al-sensitive (L60)	Zm00001d042697	psbs1;photosystem II subunit PsbS1	1.81416	UP
Al-sensitive (L60)	Zm00001d031152	Osmotin-like protein OSM34	1.81084	UP
Al-sensitive (L60)	Zm00001d047252	No annotated	1.81076	UP
Al-sensitive (L60)	Zm00001d036535	oec33;oxygen evolving complex	1.80848	UP
Al-sensitive (L60)	Zm00001d011315	ABC transporter G family member 40	1.80442	UP
Al-sensitive (L60)	Zm00001d043121	Osmotin-like protein OSM34	1.80303	UP
Al-sensitive (L60)	Zm00001d031882	LOB domain-containing protein 29	1.79659	UP
Al-sensitive (L60)	Zm00001d052595	Ribulose bisphosphate carboxylase small chain	1.79249	UP
Al-sensitive (L60)	Zm00001d042148	Cytokinin oxidase 2	1.79203	UP
Al-sensitive (L60)	Zm00001d051785	Protein CURVATURE THYLAKOID 1A chloroplastic	1.78832	UP
Al-sensitive (L60)	Zm00001d026041	ABC transporter C family member 9	1.78797	UP
Al-sensitive (L60)	Zm00001d045101	Cinnamoyl-CoA reductase 1	1.7841	UP
Al-sensitive (L60)	Zm00001d007924	cytochrome P450 family 93 subfamily D polypeptide 1	1.78348	UP
Al-sensitive (L60)	Zm00001d014391	nrat1;nramp aluminum transporter1	1.78264	UP
Al-sensitive (L60)	Zm00001d049387	psb3;photosystem II3:	1.7804	UP
Al-sensitive (L60)	Zm00001d049288	No annotated	1.77274	UP
Al-sensitive (L60)	Zm00001d008230	Magnesium-protoporphyrin IX monomethyl ester [oxidative] cyclase chloroplastic	1.7695	UP
Al-sensitive (L60)	Zm00001d031191	glycine-rich protein	1.76771	UP
Al-sensitive (L60)	Zm00001d033862	acs6;1-aminocyclopropane-1-carboxylate synthase6:	1.75855	UP
Al-sensitive (L60)	Zm00001d017418	Aldehyde dehydrogenase	1.75746	UP
Al-sensitive (L60)	Zm00001d037724	Gibberellin 2-beta-dioxygenase	1.74913	UP
Al-sensitive (L60)	Zm00001d030577	Light-inducible protein CPRF-2	1.74771	UP
Al-sensitive (L60)	Zm00001d043988	chn1;chitinase chem5	1.74044	UP
Al-sensitive (L60)	Zm00001d025916	E3 ubiquitin-protein ligase RMA1	1.74025	UP
Al-sensitive (L60)	Zm00001d002898	Peroxidase 12	1.74012	UP
Al-sensitive (L60)	Zm00001d010375	ATP-dependent 6-phosphofructokinase 4 chloroplastic	1.73889	UP
Al-sensitive (L60)	Zm00001d025533	NAD(P)-linked oxidoreductase superfamily protein	1.73807	UP
Al-sensitive (L60)	Zm00001d047981	Glutamate decarboxylase 1	1.73753	UP
Al-sensitive (L60)	Zm00001d023384	Phytosulfokines 2	1.73713	UP
Al-sensitive (L60)	Zm00001d012810	sig6;sigma-like factor6:	1.73188	UP
Al-sensitive (L60)	Zm00001d044460	alpha/beta-Hydrolases superfamily protein	1.73115	UP
Al-sensitive (L60)	Zm00001d016471	Trans-cinnamate 4-monooxygenase	1.72178	UP
Al-sensitive (L60)	Zm00001d014564	Oxygen-evolving enhancer protein 1-1 chloroplastic	1.71608	UP
Al-sensitive (L60)	Zm00001d002042	Peroxidase 52	1.70618	UP
Al-sensitive (L60)	Zm00001d038984	psah1;photosystem I H subunit1	1.70399	UP
Al-sensitive (L60)	Zm00001d051746	Calcium sensing receptor chloroplastic	1.69518	UP
Al-sensitive (L60)	Zm00001d049330	No annotated	1.69039	UP
Al-sensitive (L60)	Zm00001d007697	No annotated	1.68881	UP
Al-sensitive (L60)	Zm00001d052518	Pollen Ole e 1 allergen and extensin family protein	1.68607	UP
Al-sensitive (L60)	Zm00001d037550	px5;peroxidase 5	1.68429	UP
Al-sensitive (L60)	Zm00001d028562	Fructose-1%2C6-bisphosphatase	1.67282	UP
Al-sensitive (L60)	Zm00001d043179	pin9;PIN-formed protein9	1.66911	UP
Al-sensitive (L60)	Zm00001d047736	asn4;asparagine synthetase4:	1.66756	UP
Al-sensitive (L60)	Zm00001d049485	Nuclear transcription factor Y subunit B-3	1.66272	UP
Al-sensitive (L60)	Zm00001d052180	tu1;tunicate1	1.6538	UP
Al-sensitive (L60)	Zm00001d028651	wusl1032	1.65347	UP
Al-sensitive (L60)	Zm00001d005383	Lecithin-cholesterol acyltransferase-like 1	1.64992	UP
Al-sensitive (L60)	Zm00001d038300	Putative cytochrome P450 superfamily protein	1.64911	UP
Al-sensitive (L60)	Zm00001d023859	Respiratory burst oxidase homolog protein B	1.64738	UP
Al-sensitive (L60)	Zm00001d017381	(+)-neomenthol dehydrogenase	1.64397	UP
Al-sensitive (L60)	Zm00001d019518	Photosystem I reaction center subunit IV A	1.63755	UP
Al-sensitive (L60)	Zm00001d019409	OSJNBb0004G23.8 protein; OSJNBb0085F13.3 protein	1.63647	UP
Al-sensitive (L60)	Zm00001d022192	trpp9;trehalose-6-phosphate phosphatase9:	1.63608	UP
Al-sensitive (L60)	Zm00001d013725	ga20ox4;gibberellin 20-oxidase4:	1.62604	UP
Al-sensitive (L60)	Zm00001d033846	No annotated	1.62405	UP
Al-sensitive (L60)	Zm00001d005996	Photosystem I reaction center subunit V	1.61913	UP
Al-sensitive (L60)	Zm00001d028151	Putative polyol transporter 1	1.61888	UP
Al-sensitive (L60)	Zm00001d040593	WAT1-related protein	1.6178	UP
Al-sensitive (L60)	Zm00001d020351	Alpha-amylase 1	1.61663	UP
Al-sensitive (L60)	Zm00001d028235	Beta-hexosaminidase 2	1.60825	UP
Al-sensitive (L60)	Zm00001d044596	Expressed protein; Os11g0100300 protein	1.60572	UP
Al-sensitive (L60)	Zm00001d021208	Dehydration-responsive element-binding protein 1B	1.60066	UP
Al-sensitive (L60)	Zm00001d048703	bx4;benzoxazinone synthesis4	1.59258	UP
Al-sensitive (L60)	Zm00001d018414	IAA9-auxin-responsive Aux/IAA family member	1.59087	UP
Al-sensitive (L60)	Zm00001d008795	UDP-glycosyltransferase 74B1	1.59004	UP
Al-sensitive (L60)	Zm00001d011285	photosystem II light harvesting complex gene B1B2	1.59	UP
Al-sensitive (L60)	Zm00001d012138	Protein NRT1/ PTR FAMILY 8.1	1.58867	UP
Al-sensitive (L60)	Zm00001d042143	geb1;glucan endo-1,3-beta-glucosidase	1.58854	UP
Al-sensitive (L60)	Zm00001d026317	Transcription factor PIF4	1.58702	UP
Al-sensitive (L60)	Zm00001d044705	ZCN1	1.5869	UP
Al-sensitive (L60)	Zm00001d031127	Cupin2C RmlC-type	1.57968	UP
Al-sensitive (L60)	Zm00001d025103	amo1;amine oxidase1: single copy rice cDNA rz69	1.57756	UP
Al-sensitive (L60)	Zm00001d004048	Xanthoxin dehydrogenase	1.57578	UP
Al-sensitive (L60)	Zm00001d034074	pho1;starch phosphorylase1: amyloplast starch phosphorylase	1.57338	UP
Al-sensitive (L60)	Zm00001d024027	prcw1;proline rich cell wall protein1:	1.56916	UP
Al-sensitive (L60)	Zm00001d039520	cko1;cytokinin oxidase1	1.56697	UP
Al-sensitive (L60)	Zm00001d004366	UDP-glycosyltransferase 74B1	1.56385	UP
Al-sensitive (L60)	Zm00001d040730	GDSL esterase/lipase LIP-4	1.56332	UP
Al-sensitive (L60)	Zm00001d048634	DIBOA-glucoside dioxygenase BX6	1.56324	UP
Al-sensitive (L60)	Zm00001d025753	ctb1;chitinase B1	1.56031	UP
Al-sensitive (L60)	Zm00001d052333	Hypoxia-responsive family protein	1.55432	UP
Al-sensitive (L60)	Zm00001d050455	Anthranilate N-benzoyltransferase protein 1	1.55235	UP
Al-sensitive (L60)	Zm00001d028931	gols1;galactinol synthase1	1.54756	UP
Al-sensitive (L60)	Zm00001d021697	O-Glycosyl hydrolases family 17 protein	1.53616	UP
Al-sensitive (L60)	Zm00001d019527	yuc5;Yucca5: transcribed in the root apex (0-5mm)	1.5302	UP
Al-sensitive (L60)	Zm00001d013035	Cycloartenol-C-24-methyltransferase	1.5192	UP
Al-sensitive (L60)	Zm00001d013146	Photosystem I reaction center subunit III chloroplastic	1.51048	UP
Al-sensitive (L60)	Zm00001d007765	Probable prolyl 4-hydroxylase 12	1.50909	UP
Al-sensitive (L60)	Zm00001d029444	Retrotransposon protein	1.50707	UP
Al-sensitive (L60)	Zm00001d007842	Homeobox protein knotted-1-like 4	1.50468	UP
Al-sensitive (L60)	Zm00001d037005	Putative FAD-binding Berberine family protein	1.50324	UP
Al-sensitive (L60)	Zm00001d028968	Chaperone protein dnaJ 20 chloroplastic	1.49867	UP
Al-sensitive (L60)	Zm00001d028599	Laccase-17	1.49418	UP
Al-sensitive (L60)	Zm00001d041711	scmv2;resistance to sugarcane mosaic virus2	1.49118	UP
Al-sensitive (L60)	Zm00001d005002	Probable peptide/nitrate transporter	1.48291	UP
Al-sensitive (L60)	Zm00001d014606	Peroxidase 45	1.48276	UP
Al-sensitive (L60)	Zm00001d048307	No annotated	1.48224	UP
Al-sensitive (L60)	Zm00001d011210	lyce1;lycopene epsilon cyclase1	1.48196	UP
Al-sensitive (L60)	Zm00001d029696	gst34;glutathione transferase34:	1.47794	UP
Al-sensitive (L60)	Zm00001d047723	Tetratricopeptide repeat (TPR)-like superfamily protein	1.47583	UP
Al-sensitive (L60)	Zm00001d008666	DCD (Development and Cell Death) domain protein	1.47439	UP
Al-sensitive (L60)	Zm00001d013651	Chlorophyll(ide) b reductase NOL chloroplastic	1.46742	UP
Al-sensitive (L60)	Zm00001d038651	Jacalin-related lectin 3	1.45915	UP
Al-sensitive (L60)	Zm00001d051908	OSIGBa0147B06.5 protein	1.45755	UP
Al-sensitive (L60)	Zm00001d018797	psa6;photosystem I reaction center6	1.45649	UP
Al-sensitive (L60)	Zm00001d007952	Peroxidase 73	1.44991	UP
Al-sensitive (L60)	Zm00001d018742	rs1;rough sheath1	1.44826	UP
Al-sensitive (L60)	Zm00001d007267	lhcb5;light harvesting chlorophyll a/b binding protein5:	1.4447	UP
Al-sensitive (L60)	Zm00001d032825	No annotated	1.44454	UP
Al-sensitive (L60)	Zm00001d038874	Probable polygalacturonase	1.44045	UP
Al-sensitive (L60)	Zm00001d008457	PR5-like receptor kinase	1.44009	UP
Al-sensitive (L60)	Zm00001d021686	Receptor-like serine-threonine protein kinase	1.43648	UP
Al-sensitive (L60)	Zm00001d025900	Putative GEM-like protein 8	1.43431	UP
Al-sensitive (L60)	Zm00001d037607	Probable WRKY transcription factor 50	1.4298	UP
Al-sensitive (L60)	Zm00001d030213	Protein kinase	1.42868	UP
Al-sensitive (L60)	Zm00001d019936	No annotated	1.42445	UP
Al-sensitive (L60)	Zm00001d025747	Phosphoglycolate phosphatase 1A chloroplastic	1.42296	UP
Al-sensitive (L60)	Zm00001d007753	Eukaryotic aspartyl protease family protein	1.4175	UP
Al-sensitive (L60)	Zm00001d029983	Beta-amylase 3 chloroplastic	1.41329	UP
Al-sensitive (L60)	Zm00001d023596	Amino acid permease 2	1.40871	UP
Al-sensitive (L60)	Zm00001d028930	myb domain protein 112	1.40685	UP
Al-sensitive (L60)	Zm00001d021784	Chlorophyll a-b binding protein of LHCII type III	1.40434	UP
Al-sensitive (L60)	Zm00001d053960	3-isopropylmalate dehydratase large subunit	1.40327	UP
Al-sensitive (L60)	Zm00001d048461	bf1;blue fluorescent1	1.40179	UP
Al-sensitive (L60)	Zm00001d027525	Basic endochitinase B	1.40157	UP
Al-sensitive (L60)	Zm00001d045884	ADPATP carrier protein 1 mitochondrial	1.39448	UP
Al-sensitive (L60)	Zm00001d042022	Peroxidase 12	1.39311	UP
Al-sensitive (L60)	Zm00001d032696	Protein LIGHT-DEPENDENT SHORT HYPOCOTYLS 3	1.38096	UP
Al-sensitive (L60)	Zm00001d053453	Phosphoenolpyruvate carboxylase isoform 1	1.38083	UP
Al-sensitive (L60)	Zm00001d032383	Phosphoenolpyruvate/phosphate translocator 1 chloroplastic	1.37912	UP
Al-sensitive (L60)	Zm00001d018034	ggh1;geranylgeranyl hydrogenase1:	1.37885	UP
Al-sensitive (L60)	Zm00001d034283	Photosystem I reaction center subunit III	1.37642	UP
Al-sensitive (L60)	Zm00001d026042	Probable purine permease 11	1.3746	UP
Al-sensitive (L60)	Zm00001d030339	Peptidyl-prolyl cis-trans isomerase	1.37074	UP
Al-sensitive (L60)	Zm00001d038751	DNAJ heat shock N-terminal domain-containing protein	1.36826	UP
Al-sensitive (L60)	Zm00001d028761	Tetratricopeptide repeat (TPR)-like superfamily protein	1.36567	UP
Al-sensitive (L60)	Zm00001d039131	agp2;ADP glucose pyrophosphorylase2: embryo specific counterpart to sh2	1.36147	UP
Al-sensitive (L60)	Zm00001d045051	znf2;Zinc finger nuclease2	1.35826	UP
Al-sensitive (L60)	Zm00001d052206	Protein EXORDIUM	1.35359	UP
Al-sensitive (L60)	Zm00001d006538	O-Glycosyl hydrolases family 17 protein	1.35351	UP
Al-sensitive (L60)	Zm00001d039258	Triose phosphate/phosphate translocator TPT chloroplastic	1.35057	UP
Al-sensitive (L60)	Zm00001d029630	psei6;cystatin6:	1.34973	UP
Al-sensitive (L60)	Zm00001d009118	Adenine nucleotide alpha hydrolases-like superfamily protein	1.34864	UP
Al-sensitive (L60)	Zm00001d008529	Endonuclease 2	1.34388	UP
Al-sensitive (L60)	Zm00001d009296	Pathogenesis-related protein PRMS	1.34351	UP
Al-sensitive (L60)	Zm00001d048841	Patatin-like protein 2	1.34055	UP
Al-sensitive (L60)	Zm00001d052744	Lipopolysaccharide-modifying protein	1.33327	UP
Al-sensitive (L60)	Zm00001d041382	Expressed protein; Os12g0594800 protein	1.33287	UP
Al-sensitive (L60)	Zm00001d020133	No annotated	1.33168	UP
Al-sensitive (L60)	Zm00001d023536	Magnesium-chelatase subunit ChlI-1 chloroplastic	1.33163	UP
Al-sensitive (L60)	Zm00001d011477	Phospholipase A1-IIgamma	1.32902	UP
Al-sensitive (L60)	Zm00001d046474	No annotated	1.32687	UP
Al-sensitive (L60)	Zm00001d008721	Adenine nucleotide alpha hydrolases-like superfamily protein	1.32208	UP
Al-sensitive (L60)	Zm00001d017746	Tocopherol O-methyltransferase chloroplastic	1.31283	UP
Al-sensitive (L60)	Zm00001d049916	Protein WALLS ARE THIN 1	1.30856	UP
Al-sensitive (L60)	Zm00001d038186	Protein NRT1/ PTR FAMILY 3.1	1.30335	UP
Al-sensitive (L60)	Zm00001d046700	NAD(P)-binding Rossmann-fold superfamily protein	1.3019	UP
Al-sensitive (L60)	Zm00001d007745	srk1;S-receptor kinase1	1.30095	UP
Al-sensitive (L60)	Zm00001d048558	gst25;glutathione transferase25:	1.29821	UP
Al-sensitive (L60)	Zm00001d038529	fcr2;ferric-chelate reductase (NADH)2:	1.29714	UP
Al-sensitive (L60)	Zm00001d016119	Protein SOMBRERO	1.29598	UP
Al-sensitive (L60)	Zm00001d029371	Probable trehalose-phosphate phosphatase J	1.2877	UP
Al-sensitive (L60)	Zm00001d048131	Probable protein phosphatase 2C 63	1.2847	UP
Al-sensitive (L60)	Zm00001d034865	Pentatricopeptide repeat-containing protein mitochondrial	1.28276	UP
Al-sensitive (L60)	Zm00001d014695	Camelliol C synthase	1.28042	UP
Al-sensitive (L60)	Zm00001d002426	Thylakoid lumenal 29 kDa protein chloroplastic	1.27727	UP
Al-sensitive (L60)	Zm00001d031813	Patatin-like protein 2	1.27353	UP
Al-sensitive (L60)	Zm00001d013610	Osmotin-like protein OSM34	1.26808	UP
Al-sensitive (L60)	Zm00001d039364	No annotated	1.26768	UP
Al-sensitive (L60)	Zm00001d012088	No annotated	1.26524	UP
Al-sensitive (L60)	Zm00001d044683	Probable chalcone--flavonone isomerase 3	1.26027	UP
Al-sensitive (L60)	Zm00001d028307	Probable inactive poly [ADP-ribose] polymerase SRO1	1.25928	UP
Al-sensitive (L60)	Zm00001d048949	Hevein-like preproprotein	1.25756	UP
Al-sensitive (L60)	Zm00001d018737	Pathogenesis-related protein 1	1.2571	UP
Al-sensitive (L60)	Zm00001d018229	Adenine nucleotide alpha hydrolases-like superfamily protein	1.25461	UP
Al-sensitive (L60)	Zm00001d047110	trpp11;trehalose-6-phosphate phosphatase11	1.25261	UP
Al-sensitive (L60)	Zm00001d049630	Galactose oxidase/kelch repeat superfamily protein	1.25179	UP
Al-sensitive (L60)	Zm00001d038161	resistance to phytophthora 1	1.24537	UP
Al-sensitive (L60)	Zm00001d016724	No annotated	1.24504	UP
Al-sensitive (L60)	Zm00001d032283	No annotated	1.24314	UP
Al-sensitive (L60)	Zm00001d043174	Cytochrome P450 98A3	1.24104	UP
Al-sensitive (L60)	Zm00001d034978	Farnesylated protein 2	1.23301	UP
Al-sensitive (L60)	Zm00001d009702	P-loop containing nucleoside triphosphate hydrolases superfamily protein	1.2305	UP
Al-sensitive (L60)	Zm00001d018497	P-loop NTPase domain-containing protein LPA1 homolog 1	1.22903	UP
Al-sensitive (L60)	Zm00001d029913	Expansin-B4	1.22677	UP
Al-sensitive (L60)	Zm00001d003757	Bifunctional inhibitor/lipid-transfer protein	1.2173	UP
Al-sensitive (L60)	Zm00001d046530	Tetratricopeptide repeat (TPR)-like superfamily protein	1.20875	UP
Al-sensitive (L60)	Zm00001d047942	Actin-depolymerizing factor 5	1.20765	UP
Al-sensitive (L60)	Zm00001d018738	prp4;pathogenesis related protein4:	1.20299	UP
Al-sensitive (L60)	Zm00001d010634	Putative MYB DNA-binding domain superfamily protein	1.196	UP
Al-sensitive (L60)	Zm00001d002899	Peroxidase 12	1.19408	UP
Al-sensitive (L60)	Zm00001d043386	Dynein light chain LC6%2C flagellar outer arm	1.19281	UP
Al-sensitive (L60)	Zm00001d045390	early nodulin-related	1.19139	UP
Al-sensitive (L60)	Zm00001d033747	Glutamine synthetase root isozyme 2	1.18696	UP
Al-sensitive (L60)	Zm00001d051804	Glutamine synthetase root isozyme 4	1.17901	UP
Al-sensitive (L60)	Zm00001d047893	pck2;phosphoenolpyruvate carboxykinase homolog2	1.17807	UP
Al-sensitive (L60)	Zm00001d009057	Pectin lyase-like superfamily protein	1.17698	UP
Al-sensitive (L60)	Zm00001d049437	Germin-like protein subfamily 1 member 8	1.17695	UP
Al-sensitive (L60)	Zm00001d029628	psei7;cystatin7:	1.17395	UP
Al-sensitive (L60)	Zm00001d023769	Delta(12)-fatty-acid desaturase	1.17171	UP
Al-sensitive (L60)	Zm00001d005018	Protein DETOXIFICATION 21	1.16834	UP
Al-sensitive (L60)	Zm00001d044535	WAT1-related protein	1.16757	UP
Al-sensitive (L60)	Zm00001d031749	Pyridoxal phosphate (PLP)-dependent transferases superfamily protein	1.16683	UP
Al-sensitive (L60)	Zm00001d038741	Pistil-specific extensin-like protein	1.16156	UP
Al-sensitive (L60)	Zm00001d042114	No annotated	1.16148	UP
Al-sensitive (L60)	Zm00001d023774	Erg28 like protein	1.16129	UP
Al-sensitive (L60)	Zm00001d046342	ko2;kaurene oxidase2:	1.15981	UP
Al-sensitive (L60)	Zm00001d026628	Dof zinc finger protein DOF1.6	1.1593	UP
Al-sensitive (L60)	Zm00001d016926	ATATH13	1.15887	UP
Al-sensitive (L60)	Zm00001d050872	loricrin-related	1.15686	UP
Al-sensitive (L60)	Zm00001d026060	acs7;1-aminocyclopropane-1-carboxylate synthase7:	1.14876	UP
Al-sensitive (L60)	Zm00001d035899	Pectin lyase-like superfamily protein	1.14832	UP
Al-sensitive (L60)	Zm00001d042619	Amino acid permease 2	1.14631	UP
Al-sensitive (L60)	Zm00001d006868	Peroxisomal (S)-2-hydroxy-acid oxidase GLO4	1.14348	UP
Al-sensitive (L60)	Zm00001d001960	Naringenin2-oxoglutarate 3-dioxygenase	1.14345	UP
Al-sensitive (L60)	Zm00001d039495	Zinc finger CCCH domain-containing protein 23	1.14218	UP
Al-sensitive (L60)	Zm00001d009927	oxidoreductase 2OG-Fe(II) oxygenase family protein	1.14089	UP
Al-sensitive (L60)	Zm00001d022456	Peroxidase 42	1.13942	UP
Al-sensitive (L60)	Zm00001d026029	OSJNBa0013K16.16 protein; protein	1.13464	UP
Al-sensitive (L60)	Zm00001d021653	Glucose-6-phosphate/phosphate translocator 2	1.13295	UP
Al-sensitive (L60)	Zm00001d039487	acs1;1-aminocyclopropane-1-carboxylate synthase1:	1.13256	UP
Al-sensitive (L60)	Zm00001d032331	Peptidyl-prolyl cis-trans isomerase	1.13184	UP
Al-sensitive (L60)	Zm00001d038064	cytochrome P450 family 94 subfamily D polypeptide 2	1.12823	UP
Al-sensitive (L60)	Zm00001d031300	Probable galactinol--sucrose galactosyltransferase 1	1.12299	UP
Al-sensitive (L60)	Zm00001d033455	Protein P21	1.12099	UP
Al-sensitive (L60)	Zm00001d018966	Acidic endochitinase	1.12026	UP
Al-sensitive (L60)	Zm00001d025059	Germin-like protein subfamily 1 member 8	1.11766	UP
Al-sensitive (L60)	Zm00001d003039	Actin-related protein 2/3 complex subunit 2B	1.11589	UP
Al-sensitive (L60)	Zm00001d013468	Protein FAF-like chloroplastic	1.1075	UP
Al-sensitive (L60)	Zm00001d023768	Delta(12)-fatty-acid desaturase	1.10341	UP
Al-sensitive (L60)	Zm00001d036345	y1;yellow endosperm1	1.10288	UP
Al-sensitive (L60)	Zm00001d037689	hex7;hexokinase7:	1.09221	UP
Al-sensitive (L60)	Zm00001d037918	Non-cyanogenic beta-glucosidase	1.08586	UP
Al-sensitive (L60)	Zm00001d017240	Grx_C2.1-glutaredoxin subgroup I	1.08332	UP
Al-sensitive (L60)	Zm00001d029648	cpps2;copalyl diphosphate synthase2	1.08205	UP
Al-sensitive (L60)	Zm00001d038891	Phosphoethanolamine N-methyltransferase 3	1.08047	UP
Al-sensitive (L60)	Zm00001d002446	WAK53a-OsWAK receptor-like protein kinase	1.08008	UP
Al-sensitive (L60)	Zm00001d031135	GATA zinc finger family protein	1.07667	UP
Al-sensitive (L60)	Zm00001d048065	Tubulin alpha-1 chain	1.076	UP
Al-sensitive (L60)	Zm00001d013193	CCG-binding protein 1	1.07525	UP
Al-sensitive (L60)	Zm00001d033619	Adenylosuccinate synthetase%2C chloroplastic	1.07489	UP
Al-sensitive (L60)	Zm00001d014613	Xyloglucan endotransglucosylase/hydrolase protein 23	1.07418	UP
Al-sensitive (L60)	Zm00001d009899	Probable pectinesterase/pectinesterase inhibitor 7	1.07408	UP
Al-sensitive (L60)	Zm00001d001811	Tetraspanin-19	1.07344	UP
Al-sensitive (L60)	Zm00001d034756	No annotated	1.07113	UP
Al-sensitive (L60)	Zm00001d020025	No annotated	1.0685	UP
Al-sensitive (L60)	Zm00001d021647	ABC transporter G family member 34	1.06757	UP
Al-sensitive (L60)	Zm00001d008645	Lectin-like protein	1.06522	UP
Al-sensitive (L60)	Zm00001d049244	Putative IQ calmodulin-binding and BAG domain containing family protein	1.06518	UP
Al-sensitive (L60)	Zm00001d020006	Pyrophosphate--fructose 6-phosphate 1-phosphotransferase subunit alpha 2	1.06361	UP
Al-sensitive (L60)	Zm00001d033711	Basic blue protein	1.05651	UP
Al-sensitive (L60)	Zm00001d040660	Late embryogenesis abundant protein	1.04406	UP
Al-sensitive (L60)	Zm00001d047789	ATP synthase B chain	1.03837	UP
Al-sensitive (L60)	Zm00001d006659	Constitutive photomorphogenesis protein 10	1.03403	UP
Al-sensitive (L60)	Zm00001d010440	sweet3a;sugars will eventually be exported transporter3a:	1.03269	UP
Al-sensitive (L60)	Zm00001d005392	Lecithin-cholesterol acyltransferase-like 1	1.03075	UP
Al-sensitive (L60)	Zm00001d046422	brc2;brassinosteroid catabolism2: member of BR catabolic gene family	1.02825	UP
Al-sensitive (L60)	Zm00001d045975	U-box domain-containing protein 5	1.02821	UP
Al-sensitive (L60)	Zm00001d046937	Basic leucine zipper 9	1.02616	UP
Al-sensitive (L60)	Zm00001d010814	AtS40-3	1.02298	UP
Al-sensitive (L60)	Zm00001d028219	ATMAP70-2	1.02151	UP
Al-sensitive (L60)	Zm00001d024996	Bowman-Birk type trypsin inhibitor	1.01733	UP
Al-sensitive (L60)	Zm00001d020910	Induced stolen tip protein TUB8	1.01662	UP
Al-sensitive (L60)	Zm00001d032618	Secretory protein	1.0106	UP
Al-sensitive (L60)	Zm00001d052769	Thioredoxin H-type 5	1.00129	UP
Al-sensitive (L60)	Zm00001d028007	Calmodulin-binding transcription activator 2	1.00011	UP
Al-sensitive (L60)	Zm00001d002121	Transcription factor PRE3	-	UNIQUE SC
Al-sensitive (L60)	Zm00001d004288	Amidase family protein	-	UNIQUE SC
Al-sensitive (L60)	Zm00001d004315	No annotated	-	UNIQUE SC
Al-sensitive (L60)	Zm00001d017402	Vacuolar iron transporter homolog 1	-	UNIQUE SC
Al-sensitive (L60)	Zm00001d026170	Expansin-B4	-	UNIQUE SC
Al-sensitive (L60)	Zm00001d032876	Expansin-A11	-	UNIQUE SC
Al-sensitive (L60)	Zm00001d047223	Serine carboxypeptidase-like 51	-	UNIQUE SC
Al-sensitive (L60)	Zm00001d048626	Putative cytochrome P450 superfamily protein	-	UNIQUE SC
Al-sensitive (L60)	Zm00001d020058	Heat shock 70 kDa protein	-	UNIQUE ST
Al-sensitive (L60)	Zm00001d003631	OSJNBa0006B20.2 protein; protein	-	UNIQUE ST
Al-sensitive (L60)	Zm00001d016120	No annotated	-	UNIQUE ST
Al-sensitive (L60)	Zm00001d017286	No annotated	-	UNIQUE ST
Al-sensitive (L60)	Zm00001d030781	Formin-like protein 20	-	UNIQUE ST
Al-sensitive (L60)	Zm00001d052017	No annotated	-	UNIQUE ST
Al-sensitive (L60)	Zm00001d045964	Histone H2AX	-	UNIQUE ST
Al-sensitive (L60)	Zm00001d017444	Probable WRKY transcription factor 12	-	UNIQUE ST
Al-sensitive (L60)	Zm00001d049732	Ferredoxin-1	-	UNIQUE ST
Al-sensitive (L60)	Zm00001d023138	No annotated	-	UNIQUE ST
Al-sensitive (L60)	Zm00001d004388	Probable flavin-containing monooxygenase 1	-	UNIQUE ST
Al-sensitive (L60)	Zm00001d017510	Cortical cell-delineating protein	-	UNIQUE ST
Al-sensitive (L60)	Zm00001d017380	Membrane steroid-binding protein 1	-	UNIQUE ST
Al-sensitive (L60)	Zm00001d027832	Embryonic protein DC-8	-	UNIQUE ST
Al-sensitive (L60)	Zm00001d001398	No annotated	-	UNIQUE ST
Al-sensitive (L60)	Zm00001d008001	No annotated	-	UNIQUE ST
Al-sensitive (L60)	Zm00001d011667	No annotated	-	UNIQUE ST
Al-sensitive (L60)	Zm00001d024893	No annotated	-	UNIQUE ST
Al-sensitive (L60)	Zm00001d024897	No annotated	-	UNIQUE ST
Al-sensitive (L60)	Zm00001d021451	No annotated	-	UNIQUE ST
Al-sensitive (L60)	Zm00001d011056	Phospholipase A1-IIgamma	-	UNIQUE ST
Al-sensitive (L60)	Zm00001d010025	Subtilisin-chymotrypsin inhibitor CI-1C	-	UNIQUE ST
Al-sensitive (L60)	Zm00001d024250	No annotated	-	UNIQUE ST
Al-sensitive (L60)	Zm00001d040549	No annotated	-	UNIQUE ST
Al-sensitive (L60)	Zm00001d011594	No annotated	-	UNIQUE ST
Al-sensitive (L60)	Zm00001d024900	No annotated	-	UNIQUE ST
Al-resistant (L133)	Zm00001d022084	B12D protein	-7.49518	DOWN
Al-resistant (L133)	Zm00001d043574	No annotated	-5.27435	DOWN
Al-resistant (L133)	Zm00001d008960	Cupredoxin superfamily protein	-4.8401	DOWN
Al-resistant (L133)	Zm00001d047330	Zinc finger protein AZF2	-4.57431	DOWN
Al-resistant (L133)	Zm00001d014494	No annotated	-4.42498	DOWN
Al-resistant (L133)	Zm00001d022461	ERF-like protein	-4.38569	DOWN
Al-resistant (L133)	Zm00001d022002	Zinc finger protein AZF2	-4.37513	DOWN
Al-resistant (L133)	Zm00001d024664	Tyrosine decarboxylase 1	-4.26164	DOWN
Al-resistant (L133)	Zm00001d008288	No annotated	-4.1988	DOWN
Al-resistant (L133)	Zm00001d016471	Trans-cinnamate 4-monooxygenase	-4.19007	DOWN
Al-resistant (L133)	Zm00001d040682	sequence-specific DNA binding transcription factors	-4.18814	DOWN
Al-resistant (L133)	Zm00001d039533	Plant cysteine oxidase 2	-4.10823	DOWN
Al-resistant (L133)	Zm00001d006170	SbCBF6	-4.0858	DOWN
Al-resistant (L133)	Zm00001d033489	Plant cysteine oxidase 2	-3.97248	DOWN
Al-resistant (L133)	Zm00001d047584	Eukaryotic aspartyl protease family protein	-3.96961	DOWN
Al-resistant (L133)	Zm00001d010588	pdc1;pyruvate decarboxylase1: cDNA and genomic clone, SSR UMC1163	-3.85025	DOWN
Al-resistant (L133)	Zm00001d043455	Nuclear protein	-3.83071	DOWN
Al-resistant (L133)	Zm00001d044192	Probable GABA transporter 2	-3.78909	DOWN
Al-resistant (L133)	Zm00001d002394	Methionyl-tRNA synthetase	-3.77882	DOWN
Al-resistant (L133)	Zm00001d045370	No annotated	-3.75041	DOWN
Al-resistant (L133)	Zm00001d014852	Ser/Thr-rich protein T10 in DGCR region	-3.71972	DOWN
Al-resistant (L133)	Zm00001d039826	No annotated	-3.717	DOWN
Al-resistant (L133)	Zm00001d045132	Allantoinase	-3.69263	DOWN
Al-resistant (L133)	Zm00001d019277	Defensin-like protein 6	-3.69003	DOWN
Al-resistant (L133)	Zm00001d047334	Zinc finger protein AZF2	-3.6847	DOWN
Al-resistant (L133)	Zm00001d049433	Germin-like protein subfamily 1 member 8	-3.68417	DOWN
Al-resistant (L133)	Zm00001d033846	No annotated	-3.66697	DOWN
Al-resistant (L133)	Zm00001d011259	Aldehyde dehydrogenase family 2 member C4	-3.61264	DOWN
Al-resistant (L133)	Zm00001d040651	Ethylene-responsive transcription factor RAP2-2	-3.58944	DOWN
Al-resistant (L133)	Zm00001d011299	sweet6b;sugars will eventually be exported transporter6b:	-3.55252	DOWN
Al-resistant (L133)	Zm00001d052333	Hypoxia-responsive family protein	-3.49747	DOWN
Al-resistant (L133)	Zm00001d041618	Protein NUCLEAR FUSION DEFECTIVE 4	-3.49398	DOWN
Al-resistant (L133)	Zm00001d037724	Gibberellin 2-beta-dioxygenase	-3.47587	DOWN
Al-resistant (L133)	Zm00001d039531	Probable WRKY transcription factor 50	-3.45512	DOWN
Al-resistant (L133)	Zm00001d039907	AP2/ERF and B3 domain-containing transcription repressor TEM1	-3.41283	DOWN
Al-resistant (L133)	Zm00001d013909	No annotated	-3.32615	DOWN
Al-resistant (L133)	Zm00001d044147	cytochrome P450 family 72 subfamily A polypeptide 8	-3.31612	DOWN
Al-resistant (L133)	Zm00001d027948	hct2;hydroxycinnamoyltransferase2	-3.30625	DOWN
Al-resistant (L133)	Zm00001d052936	F-box domain containing protein	-3.26243	DOWN
Al-resistant (L133)	Zm00001d052578	Probable F-box protein At1g60180	-3.25675	DOWN
Al-resistant (L133)	Zm00001d007765	Probable prolyl 4-hydroxylase 12	-3.24393	DOWN
Al-resistant (L133)	Zm00001d029586	Zinc finger protein AZF2	-3.23883	DOWN
Al-resistant (L133)	Zm00001d024210	tps6;terpene synthase6:	-3.20108	DOWN
Al-resistant (L133)	Zm00001d042944	alpha/beta-Hydrolases superfamily protein	-3.18498	DOWN
Al-resistant (L133)	Zm00001d009118	Adenine nucleotide alpha hydrolases-like superfamily protein	-3.18487	DOWN
Al-resistant (L133)	Zm00001d039394	ga2ox13;gibberellin 2-oxidase13:	-3.18459	DOWN
Al-resistant (L133)	Zm00001d010800	Zinc finger CCCH domain-containing protein 54	-3.17632	DOWN
Al-resistant (L133)	Zm00001d031264	Cupin%2C RmlC-type	-3.1318	DOWN
Al-resistant (L133)	Zm00001d029589	Zinc finger protein AZF2	-3.13152	DOWN
Al-resistant (L133)	Zm00001d025872	senescence regulator	-3.11662	DOWN
Al-resistant (L133)	Zm00001d053851	No annotated	-3.09475	DOWN
Al-resistant (L133)	Zm00001d031315	IDP1951	-3.08125	DOWN
Al-resistant (L133)	Zm00001d010885	No annotated	-3.07954	DOWN
Al-resistant (L133)	Zm00001d045391	early nodulin-related	-3.06997	DOWN
Al-resistant (L133)	Zm00001d007329	Probable WRKY transcription factor 75	-3.06049	DOWN
Al-resistant (L133)	Zm00001d024665	Tyrosine decarboxylase 1	-3.05585	DOWN
Al-resistant (L133)	Zm00001d024725	Putative MYB DNA-binding domain superfamily protein	-3.04336	DOWN
Al-resistant (L133)	Zm00001d024207	Alpha-humulene/(-)-(E)-beta-caryophyllene synthase	-3.01802	DOWN
Al-resistant (L133)	Zm00001d029119	Protein LURP-one-related 2	-3.01245	DOWN
Al-resistant (L133)	Zm00001d027924	No annotated	-3.00681	DOWN
Al-resistant (L133)	Zm00001d041111	tom1;transporter of mugineic acid1	-2.98806	DOWN
Al-resistant (L133)	Zm00001d011838	Glycosyltransferase family 61 protein	-2.97566	DOWN
Al-resistant (L133)	Zm00001d036925	Protein kinase Kelch repeat:Kelch	-2.973	DOWN
Al-resistant (L133)	Zm00001d005055	Transcription factor MYB86	-2.969	DOWN
Al-resistant (L133)	Zm00001d009494	Putative MATE efflux family protein	-2.96236	DOWN
Al-resistant (L133)	Zm00001d050803	MLO-like protein 1	-2.95533	DOWN
Al-resistant (L133)	Zm00001d024208	Alpha-humulene/(-)-(E)-beta-caryophyllene synthase	-2.95183	DOWN
Al-resistant (L133)	Zm00001d029587	Zinc finger protein AZF2	-2.95095	DOWN
Al-resistant (L133)	Zm00001d051938	Cinnamoyl-CoA reductase 1	-2.94496	DOWN
Al-resistant (L133)	Zm00001d007403	Chalcone synthase WHP1	-2.94444	DOWN
Al-resistant (L133)	Zm00001d048307	No annotated	-2.91716	DOWN
Al-resistant (L133)	Zm00001d021772	No annotated	-2.90696	DOWN
Al-resistant (L133)	Zm00001d031127	Cupin%2C RmlC-type	-2.90652	DOWN
Al-resistant (L133)	Zm00001d042062	Transcription factor ORG3	-2.89808	DOWN
Al-resistant (L133)	Zm00001d022262	Cytochrome P450 709B2	-2.89096	DOWN
Al-resistant (L133)	Zm00001d016730	E3 ubiquitin-protein ligase PUB23	-2.86324	DOWN
Al-resistant (L133)	Zm00001d011315	ABC transporter G family member 40	-2.85483	DOWN
Al-resistant (L133)	Zm00001d023390	No annotated	-2.84112	DOWN
Al-resistant (L133)	Zm00001d047050	NAC domain containing protein 71	-2.83799	DOWN
Al-resistant (L133)	Zm00001d027949	Tyrosine/DOPA decarboxylase 2	-2.83417	DOWN
Al-resistant (L133)	Zm00001d036164	Salicylate/benzoate carboxyl methyltransferase	-2.82145	DOWN
Al-resistant (L133)	Zm00001d017615	RING/U-box superfamily protein	-2.80793	DOWN
Al-resistant (L133)	Zm00001d049630	Galactose oxidase/kelch repeat superfamily protein	-2.79004	DOWN
Al-resistant (L133)	Zm00001d053445	No annotated	-2.78983	DOWN
Al-resistant (L133)	Zm00001d009160	sequence-specific DNA binding transcription factors	-2.77477	DOWN
Al-resistant (L133)	Zm00001d034920	Ethylene-responsive transcription factor 1B	-2.75139	DOWN
Al-resistant (L133)	Zm00001d014945	Lactate/malate dehydrogenase family protein	-2.74164	DOWN
Al-resistant (L133)	Zm00001d043179	pin9;PIN-formed protein9	-2.71631	DOWN
Al-resistant (L133)	Zm00001d011438	Dihydroflavonol-4-reductase	-2.71275	DOWN
Al-resistant (L133)	Zm00001d027947	Tyrosine decarboxylase 1	-2.69949	DOWN
Al-resistant (L133)	Zm00001d047192	5-pentadecatrienyl resorcinol O-methyltransferase	-2.69832	DOWN
Al-resistant (L133)	Zm00001d024726	myb domain protein 112	-2.69791	DOWN
Al-resistant (L133)	Zm00001d052937	OSJNBb0045P24.5 protein	-2.69721	DOWN
Al-resistant (L133)	Zm00001d036409	OSJNBa0013K16.15 protein; protein	-2.6963	DOWN
Al-resistant (L133)	Zm00001d025916	E3 ubiquitin-protein ligase RMA1	-2.69493	DOWN
Al-resistant (L133)	Zm00001d046055	No annotated	-2.69462	DOWN
Al-resistant (L133)	Zm00001d037281	No annotated	-2.6861	DOWN
Al-resistant (L133)	Zm00001d031779	Alpha carbonic anhydrase 7	-2.68321	DOWN
Al-resistant (L133)	Zm00001d041774	zar9;Zea mays ARGOS9:	-2.68228	DOWN
Al-resistant (L133)	Zm00001d009666	NAD(P)-binding Rossmann-fold superfamily protein	-2.67458	DOWN
Al-resistant (L133)	Zm00001d001961	SAUR-like auxin-responsive protein family	-2.66784	DOWN
Al-resistant (L133)	Zm00001d018229	Adenine nucleotide alpha hydrolases-like superfamily protein	-2.6647	DOWN
Al-resistant (L133)	Zm00001d023859	Respiratory burst oxidase homolog protein B	-2.66456	DOWN
Al-resistant (L133)	Zm00001d042556	Exopolygalacturonase clone GBGE184	-2.66279	DOWN
Al-resistant (L133)	Zm00001d032858	ks1;kaurene synthase1:	-2.65615	DOWN
Al-resistant (L133)	Zm00001d028530	No annotated	-2.64976	DOWN
Al-resistant (L133)	Zm00001d006397	UDP-glycosyltransferase 85A7	-2.64941	DOWN
Al-resistant (L133)	Zm00001d023228	PLAC8 family protein	-2.64839	DOWN
Al-resistant (L133)	Zm00001d016142	RING-H2 finger protein ATL5H	-2.64223	DOWN
Al-resistant (L133)	Zm00001d036792	VQ motif family protein	-2.63539	DOWN
Al-resistant (L133)	Zm00001d038772	CCCH transcription factor	-2.63508	DOWN
Al-resistant (L133)	Zm00001d036787	TMV response protein%3B TMV response-related protein	-2.62932	DOWN
Al-resistant (L133)	Zm00001d042684	Protein NRT1/ PTR FAMILY 5.10	-2.61773	DOWN
Al-resistant (L133)	Zm00001d010375	ATP-dependent 6-phosphofructokinase 4 chloroplastic	-2.61153	DOWN
Al-resistant (L133)	Zm00001d020492	Probable WRKY transcription factor 40	-2.60987	DOWN
Al-resistant (L133)	Zm00001d013193	CCG-binding protein 1	-2.60953	DOWN
Al-resistant (L133)	Zm00001d004203	Flowering promoting factor-like 1	-2.59445	DOWN
Al-resistant (L133)	Zm00001d047639	nas6;nicotianamine synthase6:	-2.59059	DOWN
Al-resistant (L133)	Zm00001d025081	Rhodanese-like domain-containing protein 19 mitochondrial	-2.58959	DOWN
Al-resistant (L133)	Zm00001d009103	Ethylene-responsive factor-like protein 1	-2.58549	DOWN
Al-resistant (L133)	Zm00001d004671	No annotated	-2.54902	DOWN
Al-resistant (L133)	Zm00001d022227	fdl1;fused leaves1	-2.54393	DOWN
Al-resistant (L133)	Zm00001d028968	Chaperone protein dnaJ 20 chloroplastic	-2.54365	DOWN
Al-resistant (L133)	Zm00001d053432	Cytochrome b6-f complex iron-sulfur subunit	-2.54244	DOWN
Al-resistant (L133)	Zm00001d020652	protein; Plant viral-response family protein-like	-2.53136	DOWN
Al-resistant (L133)	Zm00001d053213	Chaperone protein dnaJ 11 chloroplastic	-2.52796	DOWN
Al-resistant (L133)	Zm00001d012296	ABA response element binding factor	-2.51375	DOWN
Al-resistant (L133)	Zm00001d003648	Increased DNA methylation 1	-2.49562	DOWN
Al-resistant (L133)	Zm00001d036880	EIN3-binding F-box protein 1	-2.48712	DOWN
Al-resistant (L133)	Zm00001d019035	Thioredoxin	-2.4808	DOWN
Al-resistant (L133)	Zm00001d030915	No annotated	-2.47924	DOWN
Al-resistant (L133)	Zm00001d050021	abh3;abscisic acid 8'-hydroxylase3:	-2.46684	DOWN
Al-resistant (L133)	Zm00001d005383	Lecithin-cholesterol acyltransferase-like 1	-2.46263	DOWN
Al-resistant (L133)	Zm00001d001029	No annotated	-2.46176	DOWN
Al-resistant (L133)	Zm00001d016242	Probable leucine-rich repeat receptor-like serine/threonine-protein kinase	-2.45282	DOWN
Al-resistant (L133)	Zm00001d039520	cko1;cytokinin oxidase1	-2.44329	DOWN
Al-resistant (L133)	Zm00001d028165	Aminotransferase ALD1	-2.43455	DOWN
Al-resistant (L133)	Zm00001d032849	RING/U-box superfamily protein	-2.43199	DOWN
Al-resistant (L133)	Zm00001d053433	Putative RING zinc finger domain superfamily protein	-2.42593	DOWN
Al-resistant (L133)	Zm00001d052532	Major facilitator superfamily protein	-2.42342	DOWN
Al-resistant (L133)	Zm00001d032479	DUF241 domain protein	-2.42318	DOWN
Al-resistant (L133)	Zm00001d021732	Cellulose synthase-like protein D3	-2.42067	DOWN
Al-resistant (L133)	Zm00001d017648	OSJNBa0013K16.16 protein; protein	-2.41728	DOWN
Al-resistant (L133)	Zm00001d002161	Wound-responsive family protein	-2.4111	DOWN
Al-resistant (L133)	Zm00001d031345	bnlg2057	-2.40582	DOWN
Al-resistant (L133)	Zm00001d017268	R2R3MYB-domain protein	-2.39455	DOWN
Al-resistant (L133)	Zm00001d038263	O-fucosyltransferase family protein	-2.39169	DOWN
Al-resistant (L133)	Zm00001d040035	Multicopper oxidase LPR2	-2.38206	DOWN
Al-resistant (L133)	Zm00001d003023	Wall-associated receptor kinase-like 8	-2.36818	DOWN
Al-resistant (L133)	Zm00001d017657	OSJNBb0016D16.16 protein; protein	-2.36652	DOWN
Al-resistant (L133)	Zm00001d045392	Early nodulin 93	-2.36577	DOWN
Al-resistant (L133)	Zm00001d005748	CIPK-like protein 1	-2.36233	DOWN
Al-resistant (L133)	Zm00001d025860	No annotated	-2.35184	DOWN
Al-resistant (L133)	Zm00001d024969	Dirigent protein 11	-2.35152	DOWN
Al-resistant (L133)	Zm00001d027338	No annotated	-2.3375	DOWN
Al-resistant (L133)	Zm00001d001857	light harvesting complex photosystem II subunit 6	-2.33536	DOWN
Al-resistant (L133)	Zm00001d042611	ga20ox3;gibberellin 20-oxidase3:	-2.33523	DOWN
Al-resistant (L133)	Zm00001d038061	Probable calcium-binding protein CML25	-2.3243	DOWN
Al-resistant (L133)	Zm00001d045390	early nodulin-related	-2.32063	DOWN
Al-resistant (L133)	Zm00001d009659	Cwf21	-2.31087	DOWN
Al-resistant (L133)	Zm00001d045340	Pyridoxal-5'-phosphate-dependent enzyme family protein	-2.30562	DOWN
Al-resistant (L133)	Zm00001d009726	alpha/beta-Hydrolases superfamily protein	-2.27691	DOWN
Al-resistant (L133)	Zm00001d048229	Putative HLH DNA-binding domain superfamily protein	-2.2738	DOWN
Al-resistant (L133)	Zm00001d002564	Protein DMR6-LIKE OXYGENASE 2	-2.26624	DOWN
Al-resistant (L133)	Zm00001d024852	acco3;1-aminocyclopropane-1-carboxylate oxidase3:	-2.2659	DOWN
Al-resistant (L133)	Zm00001d012221	sacd9;stearoyl-acyl-carrier-protein desaturase9:	-2.26334	DOWN
Al-resistant (L133)	Zm00001d047981	Glutamate decarboxylase 1	-2.25991	DOWN
Al-resistant (L133)	Zm00001d030999	Serine/threonine-protein kinase Nek1	-2.25306	DOWN
Al-resistant (L133)	Zm00001d020101	Receptor-like protein kinase HSL1	-2.25094	DOWN
Al-resistant (L133)	Zm00001d019036	2-methoxy-6-polyprenyl-14-benzoquinol methylase mitochondrial	-2.25003	DOWN
Al-resistant (L133)	Zm00001d016237	nip1a;NOD26-like membrane intrinsic protein1	-2.24982	DOWN
Al-resistant (L133)	Zm00001d021726	G-type lectin S-receptor-like serine/threonine-protein kinase B120	-2.24585	DOWN
Al-resistant (L133)	Zm00001d021207	DRE-binding protein 3	-2.23857	DOWN
Al-resistant (L133)	Zm00001d020631	root-specific kinase 1	-2.23835	DOWN
Al-resistant (L133)	Zm00001d030232	Transcription factor bHLH18	-2.23736	DOWN
Al-resistant (L133)	Zm00001d010218	Peroxidase 53	-2.23025	DOWN
Al-resistant (L133)	Zm00001d024591	SnRNP core Sm protein Sm-X5-like protein	-2.23023	DOWN
Al-resistant (L133)	Zm00001d043699	Transcription factor bHLH87	-2.2273	DOWN
Al-resistant (L133)	Zm00001d044018	Probable plastid-lipid-associated protein 14 chloroplastic	-2.22698	DOWN
Al-resistant (L133)	Zm00001d039377	RING-H2 finger protein ATL2K	-2.21854	DOWN
Al-resistant (L133)	Zm00001d016401	No annotated	-2.21529	DOWN
Al-resistant (L133)	Zm00001d002979	Protein kinase superfamily protein	-2.19824	DOWN
Al-resistant (L133)	Zm00001d030498	No annotated	-2.19503	DOWN
Al-resistant (L133)	Zm00001d002893	WAT1-related protein	-2.18347	DOWN
Al-resistant (L133)	Zm00001d042244	Potasium ion uptake permease 1	-2.17729	DOWN
Al-resistant (L133)	Zm00001d027875	Mitochondrial substrate carrier family protein	-2.1721	DOWN
Al-resistant (L133)	Zm00001d029806	NEP1-interacting protein-like 1	-2.16995	DOWN
Al-resistant (L133)	Zm00001d040004	LOB domain-containing protein 42	-2.14959	DOWN
Al-resistant (L133)	Zm00001d013945	Ripening-related protein 3	-2.14946	DOWN
Al-resistant (L133)	Zm00001d049213	Sphinganine C4-monooxygenase 1	-2.14858	DOWN
Al-resistant (L133)	Zm00001d007445	Adagio protein 3	-2.14548	DOWN
Al-resistant (L133)	Zm00001d033279	Leucine-rich repeat extensin-like protein 6	-2.14335	DOWN
Al-resistant (L133)	Zm00001d046805	Putative WRKY DNA-binding domain superfamily protein	-2.13229	DOWN
Al-resistant (L133)	Zm00001d028074	HLS1	-2.12624	DOWN
Al-resistant (L133)	Zm00001d049288	No annotated	-2.1257	DOWN
Al-resistant (L133)	Zm00001d037708	UDP-glycosyltransferase 75B1	-2.12138	DOWN
Al-resistant (L133)	Zm00001d017425	Cytochrome b5	-2.11869	DOWN
Al-resistant (L133)	Zm00001d050805	MLO-like protein 1	-2.11826	DOWN
Al-resistant (L133)	Zm00001d044442	ABC transporter G family member 40	-2.11037	DOWN
Al-resistant (L133)	Zm00001d021727	G-type lectin S-receptor-like serine/threonine-protein kinase B120	-2.10842	DOWN
Al-resistant (L133)	Zm00001d022192	trpp9;trehalose-6-phosphate phosphatase9:	-2.10559	DOWN
Al-resistant (L133)	Zm00001d038820	NSP (nuclear shuttle protein)-interacting GTPase	-2.10453	DOWN
Al-resistant (L133)	Zm00001d049420	Germin-like protein subfamily 1 member 8	-2.10319	DOWN
Al-resistant (L133)	Zm00001d022081	Protein COBRA	-2.10269	DOWN
Al-resistant (L133)	Zm00001d016151	cytochrome P450 family 93 subfamily D polypeptide 1	-2.10089	DOWN
Al-resistant (L133)	Zm00001d022415	No annotated	-2.08337	DOWN
Al-resistant (L133)	Zm00001d022608	Aquaporin PIP2-2	-2.07172	DOWN
Al-resistant (L133)	Zm00001d033906	Endoplasmic oxidoreductin-1	-2.06862	DOWN
Al-resistant (L133)	Zm00001d013151	Transcription factor JUNGBRUNNEN 1	-2.0679	DOWN
Al-resistant (L133)	Zm00001d014335	cytochrome P450 family 87 subfamily A polypeptide 6	-2.06617	DOWN
Al-resistant (L133)	Zm00001d034035	gsht1;glutathione transporter1:	-2.06519	DOWN
Al-resistant (L133)	Zm00001d022553	No annotated	-2.06439	DOWN
Al-resistant (L133)	Zm00001d032030	Chaperone protein dnaJ 11 chloroplastic	-2.06359	DOWN
Al-resistant (L133)	Zm00001d028759	Pyruvate decarboxylase isozyme 3	-2.05825	DOWN
Al-resistant (L133)	Zm00001d002498	E3 ubiquitin-protein ligase PUB23	-2.05763	DOWN
Al-resistant (L133)	Zm00001d046728	No annotated	-2.05147	DOWN
Al-resistant (L133)	Zm00001d026597	No annotated	-2.04419	DOWN
Al-resistant (L133)	Zm00001d036245	Protein-tyrosine sulfotransferase	-2.03987	DOWN
Al-resistant (L133)	Zm00001d022395	Rhythmically expressed protein	-2.03923	DOWN
Al-resistant (L133)	Zm00001d029506	LOB domain-containing protein 42	-2.03867	DOWN
Al-resistant (L133)	Zm00001d018727	psk1;phytosulfokine peptide precursor1	-2.03601	DOWN
Al-resistant (L133)	Zm00001d012257	No annotated	-2.03514	DOWN
Al-resistant (L133)	Zm00001d036535	oec33;oxygen evolving complex	-2.02544	DOWN
Al-resistant (L133)	Zm00001d012821	Probable inactive poly [ADP-ribose] polymerase SRO1	-2.02481	DOWN
Al-resistant (L133)	Zm00001d014649	Disease resistance protein RPM1	-2.02002	DOWN
Al-resistant (L133)	Zm00001d022437	Probable WRKY transcription factor 30	-2.01975	DOWN
Al-resistant (L133)	Zm00001d034944	Regulatory protein NPR3	-2.01295	DOWN
Al-resistant (L133)	Zm00001d036197	HXXXD-type acyl-transferase family protein	-2.0121	DOWN
Al-resistant (L133)	Zm00001d003191	Endochitinase EP3	-2.00843	DOWN
Al-resistant (L133)	Zm00001d020470	DUF868 family protein	-2.00666	DOWN
Al-resistant (L133)	Zm00001d044683	Probable chalcone--flavonone isomerase 3	-2.00629	DOWN
Al-resistant (L133)	Zm00001d028816	Pathogenesis-related protein 10	-1.99867	DOWN
Al-resistant (L133)	Zm00001d043216	Subtilisin-like serine endopeptidase family protein	-1.99538	DOWN
Al-resistant (L133)	Zm00001d020958	Dihydroflavonol-4-reductase	-1.99071	DOWN
Al-resistant (L133)	Zm00001d011208	1-aminocyclopropane-1-carboxylate oxidase 1	-1.98534	DOWN
Al-resistant (L133)	Zm00001d026619	Pyruvate kinase	-1.97923	DOWN
Al-resistant (L133)	Zm00001d011673	fps2;farnesyl diphosphate synthase2	-1.97777	DOWN
Al-resistant (L133)	Zm00001d038521	SKU5 similar 13	-1.96926	DOWN
Al-resistant (L133)	Zm00001d011655	mkkk18;MAP kinase kinase kinase18	-1.96872	DOWN
Al-resistant (L133)	Zm00001d021062	SAUR-like auxin-responsive protein family	-1.96696	DOWN
Al-resistant (L133)	Zm00001d042875	No annotated	-1.96122	DOWN
Al-resistant (L133)	Zm00001d028814	Pathogenesis-related protein	-1.94994	DOWN
Al-resistant (L133)	Zm00001d033931	Alcohol dehydrogenase 1	-1.94431	DOWN
Al-resistant (L133)	Zm00001d023588	Protein kinase protein with adenine nucleotide alpha hydrolases-like domain	-1.94277	DOWN
Al-resistant (L133)	Zm00001d032283	No annotated	-1.93964	DOWN
Al-resistant (L133)	Zm00001d032024	myb38;myb transcription factor38	-1.93652	DOWN
Al-resistant (L133)	Zm00001d031265	S-adenosyl-L-methionine-dependent methyltransferases superfamily protein	-1.93091	DOWN
Al-resistant (L133)	Zm00001d029648	cpps2;copalyl diphosphate synthase2	-1.92943	DOWN
Al-resistant (L133)	Zm00001d043220	No annotated	-1.92628	DOWN
Al-resistant (L133)	Zm00001d042055	zar6;Zea mays ARGOS6:	-1.92449	DOWN
Al-resistant (L133)	Zm00001d026277	cpx2;coproporphyrinogen III oxidase2: duplicate to cpx1 (nec4)	-1.92398	DOWN
Al-resistant (L133)	Zm00001d026599	lhcb6;light harvesting chlorophyll a/b binding protein6:	-1.92397	DOWN
Al-resistant (L133)	Zm00001d012527	NAC domain-containing protein 2	-1.91997	DOWN
Al-resistant (L133)	Zm00001d018526	Prolyl 4-hydroxylase 8	-1.91987	DOWN
Al-resistant (L133)	Zm00001d037749	Putative HLH DNA-binding domain superfamily protein	-1.91759	DOWN
Al-resistant (L133)	Zm00001d011687	IAA-amino acid hydrolase ILR1-like 4	-1.91696	DOWN
Al-resistant (L133)	Zm00001d012430	Zinc finger protein ZAT11	-1.91365	DOWN
Al-resistant (L133)	Zm00001d037009	FAD-binding Berberine family protein	-1.91063	DOWN
Al-resistant (L133)	Zm00001d035133	LRR receptor-like serine/threonine-protein kinase GSO2	-1.91034	DOWN
Al-resistant (L133)	Zm00001d053757	Galactose mutarotase-like superfamily protein	-1.90868	DOWN
Al-resistant (L133)	Zm00001d017762	abh1;abscisic acid 8'-hydroxylase1:	-1.90594	DOWN
Al-resistant (L133)	Zm00001d042482	bhlh132;bHLH-transcription factor 132	-1.90512	DOWN
Al-resistant (L133)	Zm00001d033271	F-box domain containing protein expressed	-1.90213	DOWN
Al-resistant (L133)	Zm00001d038163	pdk1;pyruvate, orthophosphate dikinase1	-1.90053	DOWN
Al-resistant (L133)	Zm00001d039771	transcription factor-related (TAIR:AT4G18650.1)	-1.90009	DOWN
Al-resistant (L133)	Zm00001d021459	Auxin-responsive protein SAUR61	-1.89595	DOWN
Al-resistant (L133)	Zm00001d038003	No annotated	-1.89583	DOWN
Al-resistant (L133)	Zm00001d001769	E3 ubiquitin-protein ligase PUB23	-1.89569	DOWN
Al-resistant (L133)	Zm00001d020272	trpp8;trehalose-6-phosphate phosphatase8:	-1.88808	DOWN
Al-resistant (L133)	Zm00001d014121	Ent-cassadiene C2-hydroxylase	-1.88102	DOWN
Al-resistant (L133)	Zm00001d029783	Expansin-like A2	-1.87717	DOWN
Al-resistant (L133)	Zm00001d013146	Photosystem I reaction center subunit III chloroplastic	-1.87301	DOWN
Al-resistant (L133)	Zm00001d051773	Zinc finger (C3HC4-type RING finger) family protein	-1.87117	DOWN
Al-resistant (L133)	Zm00001d008853	Putative HLH DNA-binding domain superfamily protein	-1.86542	DOWN
Al-resistant (L133)	Zm00001d010232	zmm29;Zea mays MADS29	-1.86042	DOWN
Al-resistant (L133)	Zm00001d014493	Wound-responsive family protein	-1.85813	DOWN
Al-resistant (L133)	Zm00001d007153	Hypoxia-responsive family protein	-1.85742	DOWN
Al-resistant (L133)	Zm00001d044947	triacylglycerol lipase-like 1	-1.85676	DOWN
Al-resistant (L133)	Zm00001d049059	adh2;alcohol dehydrogenase2	-1.8558	DOWN
Al-resistant (L133)	Zm00001d038070	No annotated	-1.85475	DOWN
Al-resistant (L133)	Zm00001d047440	(+)-delta-cadinene synthase isozyme XC1	-1.85465	DOWN
Al-resistant (L133)	Zm00001d012785	Anthocyanidin 5%2C3-O-glucosyltransferase	-1.85297	DOWN
Al-resistant (L133)	Zm00001d034096	cytochrome P450 family 81 subfamily D polypeptide 8	-1.85268	DOWN
Al-resistant (L133)	Zm00001d043454	Whole genome shotgun sequence of line PN40024	-1.85216	DOWN
Al-resistant (L133)	Zm00001d052253	F-box/kelch-repeat protein SKIP11	-1.85212	DOWN
Al-resistant (L133)	Zm00001d040071	Glycosyltransferase family 61 protein	-1.8516	DOWN
Al-resistant (L133)	Zm00001d020702	Mitochondrial phosphate carrier protein 2 mitochondrial	-1.8486	DOWN
Al-resistant (L133)	Zm00001d037198	LMBR1-like membrane protein	-1.8485	DOWN
Al-resistant (L133)	Zm00001d017429	Iron-phytosiderophore transporter yellow stripe 1	-1.84377	DOWN
Al-resistant (L133)	Zm00001d053195	Putative AP2/EREBP transcription factor superfamily protein	-1.84311	DOWN
Al-resistant (L133)	Zm00001d009755	Putative calmodulin-binding family protein	-1.84106	DOWN
Al-resistant (L133)	Zm00001d034197	No annotated	-1.84063	DOWN
Al-resistant (L133)	Zm00001d000967	No annotated	-1.83793	DOWN
Al-resistant (L133)	Zm00001d007018	No annotated	-1.83471	DOWN
Al-resistant (L133)	Zm00001d037656	Xylanase inhibitor protein 1	-1.83125	DOWN
Al-resistant (L133)	Zm00001d033158	Transcription factor jumonji (jmjC) domain-containing protein	-1.83119	DOWN
Al-resistant (L133)	Zm00001d007924	cytochrome P450 family 93 subfamily D polypeptide 1	-1.82429	DOWN
Al-resistant (L133)	Zm00001d052367	Cytochrome P450 714A1	-1.82271	DOWN
Al-resistant (L133)	Zm00001d031728	Dehydration-responsive element-binding protein 1B	-1.8205	DOWN
Al-resistant (L133)	Zm00001d041382	Expressed protein; Os12g0594800 protein	-1.81835	DOWN
Al-resistant (L133)	Zm00001d031811	Patatin-like protein 2	-1.81749	DOWN
Al-resistant (L133)	Zm00001d036159	Phenolic glucoside malonyltransferase 1	-1.81343	DOWN
Al-resistant (L133)	Zm00001d048520	Aquaporin TIP3.1	-1.81333	DOWN
Al-resistant (L133)	Zm00001d011847	Putative HLH DNA-binding domain superfamily protein	-1.80534	DOWN
Al-resistant (L133)	Zm00001d000688	No annotated	-1.8034	DOWN
Al-resistant (L133)	Zm00001d048294	No annotated	-1.80271	DOWN
Al-resistant (L133)	Zm00001d022032	rip2;ribosome-inactivating protein2	-1.80036	DOWN
Al-resistant (L133)	Zm00001d014520	No annotated	-1.80011	DOWN
Al-resistant (L133)	Zm00001d017696	Peroxidase 64	-1.79965	DOWN
Al-resistant (L133)	Zm00001d023269	VQ	-1.79852	DOWN
Al-resistant (L133)	Zm00001d043299	Photosystem II reaction center W protein chloroplastic	-1.79648	DOWN
Al-resistant (L133)	Zm00001d041657	OSJNBa0024J22.14 protein	-1.78882	DOWN
Al-resistant (L133)	Zm00001d038300	Putative cytochrome P450 superfamily protein	-1.78663	DOWN
Al-resistant (L133)	Zm00001d034851	Aspartokinase	-1.78379	DOWN
Al-resistant (L133)	Zm00001d039459	Putative transcription factor bHLH041	-1.78127	DOWN
Al-resistant (L133)	Zm00001d029356	bx11;benzoxazinone synthesis11:	-1.78037	DOWN
Al-resistant (L133)	Zm00001d028815	Pathogenesis-related protein	-1.77689	DOWN
Al-resistant (L133)	Zm00001d022193	Probable trehalose-phosphate phosphatase J	-1.77609	DOWN
Al-resistant (L133)	Zm00001d002698	Subtilisin-like protease SBT1.9	-1.77552	DOWN
Al-resistant (L133)	Zm00001d043727	fps3;farnesyl diphosphate synthase3	-1.7713	DOWN
Al-resistant (L133)	Zm00001d052493	Aluminium induced protein with YGL and LRDR motifs	-1.76946	DOWN
Al-resistant (L133)	Zm00001d001976	Protein NRT1/ PTR FAMILY 2.13	-1.76271	DOWN
Al-resistant (L133)	Zm00001d049926	Gibberellin 20 oxidase 2	-1.76264	DOWN
Al-resistant (L133)	Zm00001d029475	ATP-dependent protease La (LON) domain protein	-1.76263	DOWN
Al-resistant (L133)	Zm00001d038775	ATP-dependent 6-phosphofructokinase 3	-1.7626	DOWN
Al-resistant (L133)	Zm00001d044508	Cysteine-rich receptor-like protein kinase 2	-1.75764	DOWN
Al-resistant (L133)	Zm00001d048234	No annotated	-1.75732	DOWN
Al-resistant (L133)	Zm00001d038717	Seed specific protein Bn15D17A	-1.75561	DOWN
Al-resistant (L133)	Zm00001d013053	Probable prolyl 4-hydroxylase 12	-1.75503	DOWN
Al-resistant (L133)	Zm00001d024598	Factor of DNA methylation 1	-1.75459	DOWN
Al-resistant (L133)	Zm00001d016760	aasr6;abscisic acid stress ripening6:	-1.75115	DOWN
Al-resistant (L133)	Zm00001d032522	No annotated	-1.74848	DOWN
Al-resistant (L133)	Zm00001d013003	NAC domain-containing protein 2	-1.74607	DOWN
Al-resistant (L133)	Zm00001d033862	acs6;1-aminocyclopropane-1-carboxylate synthase6:	-1.74444	DOWN
Al-resistant (L133)	Zm00001d040468	mfsd1;major facilitator superfamily defense1	-1.74438	DOWN
Al-resistant (L133)	Zm00001d019060	dxs2;deoxy xylulose synthase 2	-1.74318	DOWN
Al-resistant (L133)	Zm00001d036357	Glycosyltransferase family 92 protein	-1.74125	DOWN
Al-resistant (L133)	Zm00001d036671	No annotated	-1.73886	DOWN
Al-resistant (L133)	Zm00001d024843	acco31;1-aminocyclopropane-1-carboxylate oxidase15:	-1.73884	DOWN
Al-resistant (L133)	Zm00001d026390	No annotated	-1.73589	DOWN
Al-resistant (L133)	Zm00001d032552	Protein NEOXANTHIN-DEFICIENT 1	-1.73288	DOWN
Al-resistant (L133)	Zm00001d024960	Bowman-Birk type trypsin inhibitor	-1.73123	DOWN
Al-resistant (L133)	Zm00001d031449	lox13;lipoxygenase13:	-1.73037	DOWN
Al-resistant (L133)	Zm00001d002159	Wound induced protein	-1.72853	DOWN
Al-resistant (L133)	Zm00001d008843	Grx_A2-glutaredoxin subgroup III	-1.72833	DOWN
Al-resistant (L133)	Zm00001d022163	Pheromone receptor	-1.72681	DOWN
Al-resistant (L133)	Zm00001d037005	Putative FAD-binding Berberine family protein	-1.72511	DOWN
Al-resistant (L133)	Zm00001d029829	U-box domain-containing protein 33	-1.72078	DOWN
Al-resistant (L133)	Zm00001d043187	No annotated	-1.71842	DOWN
Al-resistant (L133)	Zm00001d008073	No annotated	-1.71794	DOWN
Al-resistant (L133)	Zm00001d046342	ko2;kaurene oxidase2:	-1.71616	DOWN
Al-resistant (L133)	Zm00001d052673	Chalcone synthase C2	-1.7161	DOWN
Al-resistant (L133)	Zm00001d008974	Mitochondrial arginine transporter BAC2	-1.71565	DOWN
Al-resistant (L133)	Zm00001d006078	RING/U-box superfamily protein	-1.71365	DOWN
Al-resistant (L133)	Zm00001d028374	U-box domain-containing protein 21	-1.71322	DOWN
Al-resistant (L133)	Zm00001d044056	kch1;potassium channel 1:	-1.71104	DOWN
Al-resistant (L133)	Zm00001d044642	CBL-interacting kinase	-1.70887	DOWN
Al-resistant (L133)	Zm00001d002358	nec4;necrotic4: seedling yellow, leaf tips necrotic; lethal	-1.70688	DOWN
Al-resistant (L133)	Zm00001d037689	hex7;hexokinase7:	-1.70568	DOWN
Al-resistant (L133)	Zm00001d027313	Probable xyloglucan endotransglucosylase/hydrolase protein 32	-1.70531	DOWN
Al-resistant (L133)	Zm00001d031545	oligopeptide transporter-like protein	-1.70437	DOWN
Al-resistant (L133)	Zm00001d016121	No annotated	-1.70432	DOWN
Al-resistant (L133)	Zm00001d023774	Erg28 like protein	-1.70175	DOWN
Al-resistant (L133)	Zm00001d029172	No annotated	-1.70131	DOWN
Al-resistant (L133)	Zm00001d010385	Protein UPSTREAM OF FLC	-1.69939	DOWN
Al-resistant (L133)	Zm00001d048214	CHP-rich zinc finger protein-like; protein	-1.6973	DOWN
Al-resistant (L133)	Zm00001d011463	Plant-specific domain TIGR01570 family protein	-1.68641	DOWN
Al-resistant (L133)	Zm00001d028561	17.4 kDa class I heat shock protein	-1.68625	DOWN
Al-resistant (L133)	Zm00001d015616	Leucine zipper protein-like; protein	-1.68197	DOWN
Al-resistant (L133)	Zm00001d022416	Early response to dehydration 15-like protein	-1.67522	DOWN
Al-resistant (L133)	Zm00001d033924	No annotated	-1.67225	DOWN
Al-resistant (L133)	Zm00001d032046	ckx10;cytokinin oxidase10:	-1.66453	DOWN
Al-resistant (L133)	Zm00001d028870	Multidrug resistance protein ABC transporter family protein	-1.66133	DOWN
Al-resistant (L133)	Zm00001d033654	o10;opaque endosperm10: like o1	-1.65789	DOWN
Al-resistant (L133)	Zm00001d025490	zar1;Zea mays ARGOS1: affects yield, and response to drought	-1.65263	DOWN
Al-resistant (L133)	Zm00001d014650	Disease resistance protein RPM1	-1.65107	DOWN
Al-resistant (L133)	Zm00001d029495	No annotated	-1.64979	DOWN
Al-resistant (L133)	Zm00001d002623	Protein DETOXIFICATION 49	-1.64962	DOWN
Al-resistant (L133)	Zm00001d034256	phi1;phosphohexose isomerase1	-1.64681	DOWN
Al-resistant (L133)	Zm00001d011819	Chlorophyllide a oxygenase chloroplastic	-1.64542	DOWN
Al-resistant (L133)	Zm00001d020496	CBL-interacting serine/threonine-protein kinase 5	-1.64028	DOWN
Al-resistant (L133)	Zm00001d039150	S-type anion channel SLAH3	-1.63856	DOWN
Al-resistant (L133)	Zm00001d002545	Protein REVEILLE 1	-1.63852	DOWN
Al-resistant (L133)	Zm00001d014081	RmlC-like cupins superfamily protein	-1.63311	DOWN
Al-resistant (L133)	Zm00001d017060	Hypoxia-responsive family protein	-1.63033	DOWN
Al-resistant (L133)	Zm00001d034095	cytochrome P450 family 81 subfamily D polypeptide 8	-1.63015	DOWN
Al-resistant (L133)	Zm00001d023478	No annotated	-1.62983	DOWN
Al-resistant (L133)	Zm00001d048417	FAD/NAD(P)-binding oxidoreductase family protein	-1.62982	DOWN
Al-resistant (L133)	Zm00001d001772	Protein YLS9	-1.62807	DOWN
Al-resistant (L133)	Zm00001d028307	Probable inactive poly [ADP-ribose] polymerase SRO1	-1.62764	DOWN
Al-resistant (L133)	Zm00001d025360	Probable F-box protein At1g60180	-1.62655	DOWN
Al-resistant (L133)	Zm00001d043121	Osmotin-like protein OSM34	-1.6265	DOWN
Al-resistant (L133)	Zm00001d021006	MTD1	-1.626	DOWN
Al-resistant (L133)	Zm00001d045185	No annotated	-1.62436	DOWN
Al-resistant (L133)	Zm00001d018807	Leucine-rich repeat receptor-like serine/threonine-protein kinase	-1.62427	DOWN
Al-resistant (L133)	Zm00001d040048	No annotated	-1.62315	DOWN
Al-resistant (L133)	Zm00001d013934	soluble epoxide hydrolase	-1.62263	DOWN
Al-resistant (L133)	Zm00001d017032	No annotated	-1.61882	DOWN
Al-resistant (L133)	Zm00001d034097	cytochrome P450 family 81 subfamily D polypeptide 8	-1.61428	DOWN
Al-resistant (L133)	Zm00001d048085	Ninja-family protein 1	-1.61376	DOWN
Al-resistant (L133)	Zm00001d051093	LRR receptor-like serine/threonine-protein kinase EFR	-1.61243	DOWN
Al-resistant (L133)	Zm00001d017276	pal8;phenylalanine ammonia lyase8:	-1.61	DOWN
Al-resistant (L133)	Zm00001d033233	Metallo-hydrolase/oxidoreductase superfamily protein	-1.60558	DOWN
Al-resistant (L133)	Zm00001d044017	Probable plastid-lipid-associated protein 14 chloroplastic	-1.60498	DOWN
Al-resistant (L133)	Zm00001d023779	3-hydroxyisobutyryl-CoA hydrolase 1	-1.60293	DOWN
Al-resistant (L133)	Zm00001d037623	ROTUNDIFOLIA like 12	-1.59759	DOWN
Al-resistant (L133)	Zm00001d035561	Expressed protein; Mannose-specific jacalin-related lectin; protein	-1.59718	DOWN
Al-resistant (L133)	Zm00001d027682	WAT1-related protein	-1.59244	DOWN
Al-resistant (L133)	Zm00001d052372	Protein LURP-one-related 8	-1.59232	DOWN
Al-resistant (L133)	Zm00001d034128	Peroxidase 16	-1.59217	DOWN
Al-resistant (L133)	Zm00001d002821	OSJNBa0091D06.16 protein; protein	-1.59171	DOWN
Al-resistant (L133)	Zm00001d018686	No annotated	-1.59091	DOWN
Al-resistant (L133)	Zm00001d018692	No annotated	-1.59078	DOWN
Al-resistant (L133)	Zm00001d020697	Histone H3 K4-specific methyltransferase SET7/9 family protein	-1.58969	DOWN
Al-resistant (L133)	Zm00001d024853	acco15;1-aminocyclopropane-1-carboxylate oxidase15:	-1.58889	DOWN
Al-resistant (L133)	Zm00001d039495	Zinc finger CCCH domain-containing protein 23	-1.58229	DOWN
Al-resistant (L133)	Zm00001d046574	No annotated	-1.58225	DOWN
Al-resistant (L133)	Zm00001d044841	Glutaredoxin family protein	-1.58079	DOWN
Al-resistant (L133)	Zm00001d038352	No annotated	-1.57699	DOWN
Al-resistant (L133)	Zm00001d033049	ZIM motif family protein	-1.57607	DOWN
Al-resistant (L133)	Zm00001d013175	No annotated	-1.57383	DOWN
Al-resistant (L133)	Zm00001d002158	Wound-responsive family protein	-1.57264	DOWN
Al-resistant (L133)	Zm00001d051149	myb39;myb transcription factor39	-1.5711	DOWN
Al-resistant (L133)	Zm00001d028588	Fes1B	-1.56682	DOWN
Al-resistant (L133)	Zm00001d042245	No annotated	-1.56656	DOWN
Al-resistant (L133)	Zm00001d020006	Pyrophosphate--fructose 6-phosphate 1-phosphotransferase subunit alpha 2	-1.56615	DOWN
Al-resistant (L133)	Zm00001d002847	(+)-neomenthol dehydrogenase	-1.56567	DOWN
Al-resistant (L133)	Zm00001d030577	Light-inducible protein CPRF-2	-1.55843	DOWN
Al-resistant (L133)	Zm00001d021779	F-box protein SKIP27	-1.54952	DOWN
Al-resistant (L133)	Zm00001d035888	extensin-like protein	-1.54718	DOWN
Al-resistant (L133)	Zm00001d011237	Putative WRKY DNA-binding domain superfamily protein	-1.54649	DOWN
Al-resistant (L133)	Zm00001d016857	zar7;Zea mays ARGOS7:	-1.54636	DOWN
Al-resistant (L133)	Zm00001d052254	Transcription factor PRE3	-1.54597	DOWN
Al-resistant (L133)	Zm00001d043938	Peroxidase 19	-1.54507	DOWN
Al-resistant (L133)	Zm00001d045571	Expansin-A7	-1.54495	DOWN
Al-resistant (L133)	Zm00001d007097	Protein EARLY RESPONSIVE TO DEHYDRATION 15	-1.54415	DOWN
Al-resistant (L133)	Zm00001d040028	No annotated	-1.54203	DOWN
Al-resistant (L133)	Zm00001d039001	Expressed protein; protein	-1.54003	DOWN
Al-resistant (L133)	Zm00001d012712	ga2ox10;gibberellin 2-oxidase10:	-1.53969	DOWN
Al-resistant (L133)	Zm00001d020351	Alpha-amylase 1	-1.5392	DOWN
Al-resistant (L133)	Zm00001d024545	B3 domain-containing transcription factor NGA2	-1.53853	DOWN
Al-resistant (L133)	Zm00001d021901	sip1;stress-induced protein1	-1.53816	DOWN
Al-resistant (L133)	Zm00001d001993	Probable leucine-rich repeat receptor-like serine/threonine-protein kinase	-1.53806	DOWN
Al-resistant (L133)	Zm00001d024593	Sm-like protein LSM2	-1.53593	DOWN
Al-resistant (L133)	Zm00001d030108	Lysine-specific demethylase REF6	-1.53389	DOWN
Al-resistant (L133)	Zm00001d048087	Flavone 3'-O-methyltransferase 1	-1.53307	DOWN
Al-resistant (L133)	Zm00001d043168	MAR-binding filament-like protein 1-1 isoform 2	-1.53292	DOWN
Al-resistant (L133)	Zm00001d024753	prx35;peroxidase35	-1.53233	DOWN
Al-resistant (L133)	Zm00001d031559	1-deoxy-D-xylulose 5-phosphate reductoisomerase chloroplastic	-1.53151	DOWN
Al-resistant (L133)	Zm00001d006256	syringolide-induced protein 14-1-1	-1.53058	DOWN
Al-resistant (L133)	Zm00001d044253	IQ domain-containing protein IQM5	-1.52855	DOWN
Al-resistant (L133)	Zm00001d039166	Plant cysteine oxidase 2	-1.5285	DOWN
Al-resistant (L133)	Zm00001d041662	OSJNBa0024J22.14 protein	-1.52826	DOWN
Al-resistant (L133)	Zm00001d039642	UDP-glycosyltransferase 73D1	-1.52633	DOWN
Al-resistant (L133)	Zm00001d032069	root-specific kinase 1	-1.52628	DOWN
Al-resistant (L133)	Zm00001d021977	No annotated	-1.52405	DOWN
Al-resistant (L133)	Zm00001d003110	Calmodulin-binding receptor-like cytoplasmic kinase 3	-1.52393	DOWN
Al-resistant (L133)	Zm00001d044099	cah1;carbonic anhydrase1	-1.52273	DOWN
Al-resistant (L133)	Zm00001d048644	NEP-interacting protein 1	-1.52247	DOWN
Al-resistant (L133)	Zm00001d010520	Glycerol-3-phosphate acyltransferase 5	-1.51773	DOWN
Al-resistant (L133)	Zm00001d017462	Ethylene-responsive transcription factor 1A	-1.51719	DOWN
Al-resistant (L133)	Zm00001d039011	Grx_I1-glutaredoxin subgroup III	-1.51641	DOWN
Al-resistant (L133)	Zm00001d051468	RING/U-box superfamily protein	-1.51628	DOWN
Al-resistant (L133)	Zm00001d046184	Peroxidase 52	-1.51284	DOWN
Al-resistant (L133)	Zm00001d009705	S-type anion channel SLAH3	-1.5119	DOWN
Al-resistant (L133)	Zm00001d040289	DUF4378 domain protein	-1.51106	DOWN
Al-resistant (L133)	Zm00001d029341	Aldose 1-epimerase	-1.50992	DOWN
Al-resistant (L133)	Zm00001d008812	C3H47 C3H type transcription factor	-1.50898	DOWN
Al-resistant (L133)	Zm00001d027987	Transcription factor bHLH99	-1.50461	DOWN
Al-resistant (L133)	Zm00001d011614	Putative MYB DNA-binding domain superfamily protein	-1.50346	DOWN
Al-resistant (L133)	Zm00001d009112	cAMP-regulated phosphoprotein 19-related protein	-1.4995	DOWN
Al-resistant (L133)	Zm00001d003048	Disease resistance gene analog PIC17	-1.4989	DOWN
Al-resistant (L133)	Zm00001d046138	No annotated	-1.4972	DOWN
Al-resistant (L133)	Zm00001d021700	Cupredoxin superfamily protein	-1.49715	DOWN
Al-resistant (L133)	Zm00001d041656	Jasmonate-induced protein	-1.49555	DOWN
Al-resistant (L133)	Zm00001d012333	HXXXD-type acyl-transferase family protein	-1.49504	DOWN
Al-resistant (L133)	Zm00001d036950	No annotated	-1.49449	DOWN
Al-resistant (L133)	Zm00001d012254	Putative patellin family protein	-1.49353	DOWN
Al-resistant (L133)	Zm00001d006911	No annotated	-1.49126	DOWN
Al-resistant (L133)	Zm00001d040163	dxr1;deoxy xylulose reductoisomerase1	-1.48949	DOWN
Al-resistant (L133)	Zm00001d046225	Multidrug resistance protein ABC transporter family	-1.4889	DOWN
Al-resistant (L133)	Zm00001d017620	Tobamovirus multiplication protein 3	-1.4879	DOWN
Al-resistant (L133)	Zm00001d025799	Calmodulin-binding receptor-like cytoplasmic kinase 3	-1.4879	DOWN
Al-resistant (L133)	Zm00001d013025	RING/U-box superfamily protein	-1.4873	DOWN
Al-resistant (L133)	Zm00001d014258	alt5;alanine aminotransferase5	-1.48705	DOWN
Al-resistant (L133)	Zm00001d037941	Ethylene-responsive transcription factor RAP2-3	-1.4863	DOWN
Al-resistant (L133)	Zm00001d019528	Protein kinase APK1B chloroplastic	-1.48511	DOWN
Al-resistant (L133)	Zm00001d020639	Probable GTP diphosphokinase RSH2 chloroplastic	-1.47367	DOWN
Al-resistant (L133)	Zm00001d043932	Grx_I1-glutaredoxin subgroup III	-1.47319	DOWN
Al-resistant (L133)	Zm00001d052775	Expressed protein; protein	-1.47063	DOWN
Al-resistant (L133)	Zm00001d002896	tubtf4;TUB-transcription factor 4	-1.46915	DOWN
Al-resistant (L133)	Zm00001d044833	Protein SUR2	-1.46517	DOWN
Al-resistant (L133)	Zm00001d036839	Hypoxia-responsive family protein	-1.4645	DOWN
Al-resistant (L133)	Zm00001d006243	Beta-galactosidase 11	-1.46204	DOWN
Al-resistant (L133)	Zm00001d035079	zar5;Zea mays ARGOS5:	-1.46162	DOWN
Al-resistant (L133)	Zm00001d043094	Pentatricopeptide repeat-containing protein mitochondrial	-1.46154	DOWN
Al-resistant (L133)	Zm00001d024458	No annotated	-1.46139	DOWN
Al-resistant (L133)	Zm00001d001862	No annotated	-1.45906	DOWN
Al-resistant (L133)	Zm00001d014294	Acetyl-CoA carboxylase 1	-1.45876	DOWN
Al-resistant (L133)	Zm00001d041168	Beta-glucosidase 17	-1.45605	DOWN
Al-resistant (L133)	Zm00001d043258	Caltractin	-1.45436	DOWN
Al-resistant (L133)	Zm00001d017326	UDP-glycosyltransferase 82A1	-1.4542	DOWN
Al-resistant (L133)	Zm00001d053320	Probable xyloglucan endotransglucosylase/hydrolase protein 26	-1.45207	DOWN
Al-resistant (L133)	Zm00001d019409	OSJNBb0004G23.8 protein; OSJNBb0085F13.3 protein	-1.45174	DOWN
Al-resistant (L133)	Zm00001d050412	Chorismate mutase 2	-1.45024	DOWN
Al-resistant (L133)	Zm00001d018681	No annotated	-1.45008	DOWN
Al-resistant (L133)	Zm00001d017139	hds1;hydroxymethylbutenyl diphosphate synthase1:	-1.44959	DOWN
Al-resistant (L133)	Zm00001d048293	Mitochondrial substrate carrier family protein	-1.44824	DOWN
Al-resistant (L133)	Zm00001d035080	No annotated	-1.44696	DOWN
Al-resistant (L133)	Zm00001d049427	Germin-like protein subfamily 1 member 8	-1.44626	DOWN
Al-resistant (L133)	Zm00001d017622	OSJNBa0088A01.13 protein; protein	-1.44417	DOWN
Al-resistant (L133)	Zm00001d046318	Putative FAD-binding Berberine family protein	-1.44189	DOWN
Al-resistant (L133)	Zm00001d009328	Glycosyltransferase	-1.43992	DOWN
Al-resistant (L133)	Zm00001d052162	No annotated	-1.43986	DOWN
Al-resistant (L133)	Zm00001d031877	No annotated	-1.43862	DOWN
Al-resistant (L133)	Zm00001d038555	Cytochrome P450 98A3	-1.43478	DOWN
Al-resistant (L133)	Zm00001d006526	Eukaryotic aspartyl protease family protein	-1.43348	DOWN
Al-resistant (L133)	Zm00001d004413	Cysteine synthase	-1.43125	DOWN
Al-resistant (L133)	Zm00001d052435	Probable peptide/nitrate transporter	-1.42923	DOWN
Al-resistant (L133)	Zm00001d007363	BRASSINOSTEROID INSENSITIVE 1-associated receptor kinase 1	-1.42762	DOWN
Al-resistant (L133)	Zm00001d002160	Wound-responsive family protein	-1.42729	DOWN
Al-resistant (L133)	Zm00001d047260	Whole genome shotgun sequence of line PN40024 scaffold_16	-1.42593	DOWN
Al-resistant (L133)	Zm00001d052015	Serine-rich protein	-1.42495	DOWN
Al-resistant (L133)	Zm00001d043723	F-box/kelch-repeat protein	-1.4243	DOWN
Al-resistant (L133)	Zm00001d004007	Transcription factor FER-LIKE IRON DEFICIENCY-INDUCED	-1.42276	DOWN
Al-resistant (L133)	Zm00001d006699	Ribosome associated membrane protein RAMP4	-1.42236	DOWN
Al-resistant (L133)	Zm00001d049113	Senescence-specific cysteine protease SAG12	-1.42202	DOWN
Al-resistant (L133)	Zm00001d051415	Mechanosensitive ion channel protein 6	-1.42201	DOWN
Al-resistant (L133)	Zm00001d007175	Expressed protein; protein	-1.42184	DOWN
Al-resistant (L133)	Zm00001d020953	Protein PIN-LIKES 3	-1.42141	DOWN
Al-resistant (L133)	Zm00001d017551	DUF241 domain protein	-1.41936	DOWN
Al-resistant (L133)	Zm00001d010751	Seed specific protein Bn15D17A	-1.41935	DOWN
Al-resistant (L133)	Zm00001d024752	Peroxidase 64	-1.41888	DOWN
Al-resistant (L133)	Zm00001d025325	No annotated	-1.41858	DOWN
Al-resistant (L133)	Zm00001d011610	Glutamate synthase 1 [NADH] chloroplastic	-1.41809	DOWN
Al-resistant (L133)	Zm00001d032386	pfk2;phosphofructose kinase2:	-1.41556	DOWN
Al-resistant (L133)	Zm00001d013786	transferases;folic acid binding	-1.41535	DOWN
Al-resistant (L133)	Zm00001d014499	Synaptotagmin-3	-1.41349	DOWN
Al-resistant (L133)	Zm00001d003555	Potassium channel SKOR	-1.41225	DOWN
Al-resistant (L133)	Zm00001d038296	Putative bZIP transcription factor superfamily protein	-1.41119	DOWN
Al-resistant (L133)	Zm00001d020403	Receptor kinase	-1.41106	DOWN
Al-resistant (L133)	Zm00001d046243	Putative ferroportin-domain family protein	-1.4091	DOWN
Al-resistant (L133)	Zm00001d016298	Homeobox protein ATH1	-1.40892	DOWN
Al-resistant (L133)	Zm00001d021249	Bifunctional UDP-glucose 4-epimerase and UDP-xylose 4-epimerase 1	-1.40783	DOWN
Al-resistant (L133)	Zm00001d012321	Nematode resistance protein-like HSPRO2	-1.40606	DOWN
Al-resistant (L133)	Zm00001d043278	Protein UPSTREAM OF FLC	-1.40225	DOWN
Al-resistant (L133)	Zm00001d033385	Probable galacturonosyltransferase-like 1	-1.39987	DOWN
Al-resistant (L133)	Zm00001d036256	Phospholipase A1-Igamma1 chloroplastic	-1.39968	DOWN
Al-resistant (L133)	Zm00001d047342	No annotated	-1.39897	DOWN
Al-resistant (L133)	Zm00001d023379	pyk2;pyruvate kinase2:	-1.39887	DOWN
Al-resistant (L133)	Zm00001d016705	ATPase inhibitor	-1.39836	DOWN
Al-resistant (L133)	Zm00001d037797	Serine carboxypeptidase-like 27	-1.39783	DOWN
Al-resistant (L133)	Zm00001d011656	Putative MAPKKK family protein kinase	-1.39723	DOWN
Al-resistant (L133)	Zm00001d036216	F-box protein MAX2	-1.39712	DOWN
Al-resistant (L133)	Zm00001d027742	No annotated	-1.39642	DOWN
Al-resistant (L133)	Zm00001d021208	Dehydration-responsive element-binding protein 1B	-1.39237	DOWN
Al-resistant (L133)	Zm00001d024352	OSJNBb0022F16.11 protein; protein	-1.39073	DOWN
Al-resistant (L133)	Zm00001d038401	No annotated	-1.39031	DOWN
Al-resistant (L133)	Zm00001d008923	No annotated	-1.39029	DOWN
Al-resistant (L133)	Zm00001d037550	px5;peroxidase 5	-1.38874	DOWN
Al-resistant (L133)	Zm00001d035236	Plant calmodulin-binding protein-related	-1.3881	DOWN
Al-resistant (L133)	Zm00001d013795	Peroxisomal membrane 22 kDa (Mpv17/PMP22) family protein	-1.38797	DOWN
Al-resistant (L133)	Zm00001d012494	U-box domain-containing protein 16	-1.3878	DOWN
Al-resistant (L133)	Zm00001d013326	No annotated	-1.38434	DOWN
Al-resistant (L133)	Zm00001d045361	No annotated	-1.38352	DOWN
Al-resistant (L133)	Zm00001d018685	No annotated	-1.38287	DOWN
Al-resistant (L133)	Zm00001d050965	Isocitrate dehydrogenase [NAD] regulatory subunit 3 mitochondrial	-1.38287	DOWN
Al-resistant (L133)	Zm00001d011879	No annotated	-1.38131	DOWN
Al-resistant (L133)	Zm00001d026603	chlh1;Mg chelatase subunit H 1:	-1.38081	DOWN
Al-resistant (L133)	Zm00001d023811	Pathogenesis-related protein STH-21	-1.38069	DOWN
Al-resistant (L133)	Zm00001d020692	Beta-13-galactosyltransferase 7	-1.38019	DOWN
Al-resistant (L133)	Zm00001d012285	Putative MYB DNA-binding domain superfamily protein	-1.3791	DOWN
Al-resistant (L133)	Zm00001d020366	No annotated	-1.37851	DOWN
Al-resistant (L133)	Zm00001d002302	Auxin responsive protein	-1.3784	DOWN
Al-resistant (L133)	Zm00001d015844	alpha/beta hydrolase family protein	-1.378	DOWN
Al-resistant (L133)	Zm00001d037452	B-cell receptor-associated 31-like	-1.37664	DOWN
Al-resistant (L133)	Zm00001d030372	cytochrome P450 family 76 subfamily C polypeptide 7	-1.37619	DOWN
Al-resistant (L133)	Zm00001d041287	No annotated	-1.37558	DOWN
Al-resistant (L133)	Zm00001d037693	Malic enzyme	-1.37369	DOWN
Al-resistant (L133)	Zm00001d052545	No annotated	-1.37016	DOWN
Al-resistant (L133)	Zm00001d033896	lw1;lemon white1	-1.36872	DOWN
Al-resistant (L133)	Zm00001d040248	Laccase-7	-1.36744	DOWN
Al-resistant (L133)	Zm00001d006591	F-box domain containing protein	-1.36665	DOWN
Al-resistant (L133)	Zm00001d023309	Sterol 14-demethylase	-1.36489	DOWN
Al-resistant (L133)	Zm00001d046226	mrpa1;multidrug resistance protein associated1	-1.36315	DOWN
Al-resistant (L133)	Zm00001d013208	Zinc finger protein AZF2	-1.36274	DOWN
Al-resistant (L133)	Zm00001d041608	Phosphatidylinositol:ceramide inositolphosphotransferase 1	-1.36225	DOWN
Al-resistant (L133)	Zm00001d003398	fl1;floury endosperm1	-1.36192	DOWN
Al-resistant (L133)	Zm00001d028694	Ent-kaurenoic acid oxidase 1	-1.36189	DOWN
Al-resistant (L133)	Zm00001d042811	Nematode resistance protein-like HSPRO2	-1.36031	DOWN
Al-resistant (L133)	Zm00001d052213	Probable pectin methyltransferase QUA2	-1.35951	DOWN
Al-resistant (L133)	Zm00001d045374	No annotated	-1.35904	DOWN
Al-resistant (L133)	Zm00001d037810	receptor-like protein kinase 4	-1.35895	DOWN
Al-resistant (L133)	Zm00001d020429	Protein kinase superfamily protein	-1.35872	DOWN
Al-resistant (L133)	Zm00001d001831	Pyruvate kinase	-1.35824	DOWN
Al-resistant (L133)	Zm00001d005823	Flavonoid 3-monooxygenase	-1.3582	DOWN
Al-resistant (L133)	Zm00001d006649	cytochrome P450 family 87 subfamily A polypeptide 6	-1.35799	DOWN
Al-resistant (L133)	Zm00001d002798	OJ000126_13.10 protein; protein	-1.35706	DOWN
Al-resistant (L133)	Zm00001d052530	Cytochrome P450 94C1	-1.3545	DOWN
Al-resistant (L133)	Zm00001d033957	Helix-loop-helix DNA-binding domain containing protein	-1.35449	DOWN
Al-resistant (L133)	Zm00001d002071	DNA topoisomerase 2	-1.35435	DOWN
Al-resistant (L133)	Zm00001d005010	Late embryogenesis abundant (LEA)	-1.35263	DOWN
Al-resistant (L133)	Zm00001d048692	Magnesium/proton exchanger	-1.35141	DOWN
Al-resistant (L133)	Zm00001d016009	L-type lectin-domain containing receptor kinase V.9	-1.34689	DOWN
Al-resistant (L133)	Zm00001d031164	Transcription factor JUNGBRUNNEN 1	-1.34688	DOWN
Al-resistant (L133)	Zm00001d003745	E3 ubiquitin-protein ligase PUB23	-1.34666	DOWN
Al-resistant (L133)	Zm00001d040027	No annotated	-1.34559	DOWN
Al-resistant (L133)	Zm00001d018687	No annotated	-1.34103	DOWN
Al-resistant (L133)	Zm00001d015434	B-box zinc finger family protein	-1.34069	DOWN
Al-resistant (L133)	Zm00001d020789	E3 ubiquitin-protein ligase ATL6	-1.33905	DOWN
Al-resistant (L133)	Zm00001d021677	Aspartic proteinase nepenthesin-1	-1.3386	DOWN
Al-resistant (L133)	Zm00001d034069	UDP-glycosyltransferase 83A1	-1.33778	DOWN
Al-resistant (L133)	Zm00001d020251	No annotated	-1.33767	DOWN
Al-resistant (L133)	Zm00001d002614	SPX domain-containing membrane protein	-1.3375	DOWN
Al-resistant (L133)	Zm00001d042608	U-box domain-containing protein 4	-1.33672	DOWN
Al-resistant (L133)	Zm00001d051368	Expansin-B4	-1.33607	DOWN
Al-resistant (L133)	Zm00001d017279	pal7;phenylalanine ammonia lyase7:	-1.33501	DOWN
Al-resistant (L133)	Zm00001d032458	cytochrome P450 family 87 subfamily A polypeptide 6	-1.33467	DOWN
Al-resistant (L133)	Zm00001d053746	Probable WRKY transcription factor 40	-1.3324	DOWN
Al-resistant (L133)	Zm00001d012482	Putative WRKY DNA-binding domain superfamily protein	-1.33205	DOWN
Al-resistant (L133)	Zm00001d021781	Organic cation/carnitine transporter 3	-1.33104	DOWN
Al-resistant (L133)	Zm00001d047952	No annotated	-1.328	DOWN
Al-resistant (L133)	Zm00001d021647	ABC transporter G family member 34	-1.32779	DOWN
Al-resistant (L133)	Zm00001d007381	No annotated	-1.32724	DOWN
Al-resistant (L133)	Zm00001d024412	NADPH--cytochrome P450 reductase	-1.32619	DOWN
Al-resistant (L133)	Zm00001d032084	Chaperone DnaJ-domain superfamily protein	-1.3246	DOWN
Al-resistant (L133)	Zm00001d034382	No annotated	-1.32422	DOWN
Al-resistant (L133)	Zm00001d018737	Pathogenesis-related protein 1	-1.32354	DOWN
Al-resistant (L133)	Zm00001d025474	Chloride channel protein CLC-c	-1.32319	DOWN
Al-resistant (L133)	Zm00001d027622	Zinc finger (C3HC4-type RING finger) family protein	-1.32115	DOWN
Al-resistant (L133)	Zm00001d006753	Indole-3-acetic acid amido synthetase	-1.3208	DOWN
Al-resistant (L133)	Zm00001d053566	Probable protein phosphatase 2C 72	-1.32012	DOWN
Al-resistant (L133)	Zm00001d014109	transmembrane protein-related	-1.31932	DOWN
Al-resistant (L133)	Zm00001d047845	Putative O-Glycosyl hydrolase superfamily protein	-1.31922	DOWN
Al-resistant (L133)	Zm00001d043382	got1;glutamate-oxaloacetate transaminase1	-1.31919	DOWN
Al-resistant (L133)	Zm00001d052998	Protein kinase domain containing protein expressed	-1.31654	DOWN
Al-resistant (L133)	Zm00001d050798	Putative RING zinc finger domain superfamily protein	-1.31604	DOWN
Al-resistant (L133)	Zm00001d023617	Laccase-7	-1.31596	DOWN
Al-resistant (L133)	Zm00001d014029	myb domain protein 15	-1.3156	DOWN
Al-resistant (L133)	Zm00001d011297	Putative MYB DNA-binding domain superfamily protein	-1.31402	DOWN
Al-resistant (L133)	Zm00001d052371	Protein LURP-one-related 8	-1.31161	DOWN
Al-resistant (L133)	Zm00001d001774	Probable CCR4-associated factor 1 homolog 11	-1.31094	DOWN
Al-resistant (L133)	Zm00001d042256	Protein kinase superfamily protein	-1.30993	DOWN
Al-resistant (L133)	Zm00001d027900	Protein TIFY 10B	-1.30879	DOWN
Al-resistant (L133)	Zm00001d027302	SKP1-like protein 21	-1.30848	DOWN
Al-resistant (L133)	Zm00001d023768	Delta(12)-fatty-acid desaturase	-1.30818	DOWN
Al-resistant (L133)	Zm00001d021698	Receptor-like protein kinase RK20-1	-1.30757	DOWN
Al-resistant (L133)	Zm00001d017539	Mechanosensitive ion channel protein 6	-1.30589	DOWN
Al-resistant (L133)	Zm00001d043293	cko4;cytokinin oxidase 4:	-1.30588	DOWN
Al-resistant (L133)	Zm00001d053761	Putative STRUBBELIG family receptor protein kinase	-1.30273	DOWN
Al-resistant (L133)	Zm00001d047345	Expressed protein; protein	-1.30023	DOWN
Al-resistant (L133)	Zm00001d023253	L-type lectin-domain containing receptor kinase IX.1	-1.29949	DOWN
Al-resistant (L133)	Zm00001d053281	naat1;nicotianamine aminotransferase1	-1.29946	DOWN
Al-resistant (L133)	Zm00001d016947	No annotated	-1.29626	DOWN
Al-resistant (L133)	Zm00001d004921	bx14;benzoxazinone synthesis14	-1.29263	DOWN
Al-resistant (L133)	Zm00001d039923	PR5-like receptor kinase	-1.29208	DOWN
Al-resistant (L133)	Zm00001d016625	Os02g0519800 protein	-1.29172	DOWN
Al-resistant (L133)	Zm00001d024702	Tryptophan synthase beta chain 2%2C chloroplastic	-1.29154	DOWN
Al-resistant (L133)	Zm00001d044460	alpha/beta-Hydrolases superfamily protein	-1.29115	DOWN
Al-resistant (L133)	Zm00001d047478	No annotated	-1.2911	DOWN
Al-resistant (L133)	Zm00001d032560	CBS domain-containing protein CBSX5	-1.29104	DOWN
Al-resistant (L133)	Zm00001d043994	Sphinganine C4-monooxygenase 1	-1.29024	DOWN
Al-resistant (L133)	Zm00001d002974	Probable metal-nicotianamine transporter YSL7	-1.28934	DOWN
Al-resistant (L133)	Zm00001d040649	Probable pectinesterase/pectinesterase inhibitor 7	-1.2873	DOWN
Al-resistant (L133)	Zm00001d010175	Ethylene-responsive transcription factor ABR1	-1.28614	DOWN
Al-resistant (L133)	Zm00001d021740	No annotated	-1.28511	DOWN
Al-resistant (L133)	Zm00001d049624	Magnesium transporter CorA-like family protein	-1.28317	DOWN
Al-resistant (L133)	Zm00001d037783	Putative receptor protein kinase ZmPK1	-1.28191	DOWN
Al-resistant (L133)	Zm00001d020367	Transcription factor jumonji (jmjC) domain-containing protein	-1.27966	DOWN
Al-resistant (L133)	Zm00001d035200	Putative AMP-dependent synthetase and ligase superfamily protein	-1.27933	DOWN
Al-resistant (L133)	Zm00001d033091	Mpv17 / PMP22 family protein	-1.27908	DOWN
Al-resistant (L133)	Zm00001d029360	Granule-bound starch synthase 1 chloroplastic/amyloplastic	-1.27875	DOWN
Al-resistant (L133)	Zm00001d002867	Ethylene-responsive transcription factor ERF053	-1.27841	DOWN
Al-resistant (L133)	Zm00001d014001	Flotillin-like protein 2	-1.27706	DOWN
Al-resistant (L133)	Zm00001d002301	No annotated	-1.27633	DOWN
Al-resistant (L133)	Zm00001d037973	Serine/threonine-protein kinase	-1.27617	DOWN
Al-resistant (L133)	Zm00001d014134	Ent-cassadiene C2-hydroxylase	-1.27344	DOWN
Al-resistant (L133)	Zm00001d029359	bx10;benzoxazinone synthesis10:	-1.26822	DOWN
Al-resistant (L133)	Zm00001d026531	GTP cyclohydrolase 1	-1.26707	DOWN
Al-resistant (L133)	Zm00001d047656	nas8;nicotianamine synthase8	-1.26526	DOWN
Al-resistant (L133)	Zm00001d005798	Ethylene-responsive transcription factor RAP2-2	-1.26504	DOWN
Al-resistant (L133)	Zm00001d043338	No annotated	-1.26404	DOWN
Al-resistant (L133)	Zm00001d020955	WAK80-OsWAK receptor-like protein kinase	-1.26192	DOWN
Al-resistant (L133)	Zm00001d028651	wusl1032	-1.26151	DOWN
Al-resistant (L133)	Zm00001d045965	Formate dehydrogenase chloroplastic/mitochondrial	-1.26104	DOWN
Al-resistant (L133)	Zm00001d053350	COV1	-1.26094	DOWN
Al-resistant (L133)	Zm00001d003016	pal2;phenylalanine ammonia lyase2:	-1.25939	DOWN
Al-resistant (L133)	Zm00001d029744	fnsi1;flavone synthase typeI1	-1.2554	DOWN
Al-resistant (L133)	Zm00001d033050	ZIM motif family protein	-1.25437	DOWN
Al-resistant (L133)	Zm00001d014447	Serine carboxypeptidase-like 19	-1.25313	DOWN
Al-resistant (L133)	Zm00001d042572	No annotated	-1.25195	DOWN
Al-resistant (L133)	Zm00001d005752	DUF868 family protein	-1.25175	DOWN
Al-resistant (L133)	Zm00001d005679	TIM-barrel signal transduction protein isoform 2	-1.24706	DOWN
Al-resistant (L133)	Zm00001d043525	oxidative stress 3	-1.24415	DOWN
Al-resistant (L133)	Zm00001d021699	No annotated	-1.24098	DOWN
Al-resistant (L133)	Zm00001d041327	Probable LRR receptor-like serine/threonine-protein kinase	-1.24034	DOWN
Al-resistant (L133)	Zm00001d026060	acs7;1-aminocyclopropane-1-carboxylate synthase7:	-1.23981	DOWN
Al-resistant (L133)	Zm00001d049428	Germin-like protein subfamily 1 member 8	-1.237	DOWN
Al-resistant (L133)	Zm00001d028761	Tetratricopeptide repeat (TPR)-like superfamily protein	-1.23478	DOWN
Al-resistant (L133)	Zm00001d026662	Harpin inducing protein	-1.23417	DOWN
Al-resistant (L133)	Zm00001d009660	Protein kinase superfamily protein	-1.2337	DOWN
Al-resistant (L133)	Zm00001d017461	No annotated	-1.23358	DOWN
Al-resistant (L133)	Zm00001d049418	Germin-like protein subfamily 1 member 8	-1.23055	DOWN
Al-resistant (L133)	Zm00001d046934	No annotated	-1.23003	DOWN
Al-resistant (L133)	Zm00001d017333	Serine carboxypeptidase-like 34	-1.22917	DOWN
Al-resistant (L133)	Zm00001d007959	No annotated	-1.22883	DOWN
Al-resistant (L133)	Zm00001d030985	E3 ubiquitin protein ligase DRIP2	-1.22883	DOWN
Al-resistant (L133)	Zm00001d036965	Zinc transporter 4	-1.22879	DOWN
Al-resistant (L133)	Zm00001d025581	loricrin-related	-1.22848	DOWN
Al-resistant (L133)	Zm00001d018414	IAA9-auxin-responsive Aux/IAA family member	-1.22761	DOWN
Al-resistant (L133)	Zm00001d033987	Heat stress transcription factor A-6b	-1.22713	DOWN
Al-resistant (L133)	Zm00001d042580	NAC domain-containing protein 35	-1.22612	DOWN
Al-resistant (L133)	Zm00001d016691	Copper transport protein CCH	-1.22594	DOWN
Al-resistant (L133)	Zm00001d051548	Protein NRT1/ PTR FAMILY 8.3	-1.22272	DOWN
Al-resistant (L133)	Zm00001d031807	No annotated	-1.22142	DOWN
Al-resistant (L133)	Zm00001d003017	Adenosine kinase 2	-1.22014	DOWN
Al-resistant (L133)	Zm00001d023995	Sec14p-like phosphatidylinositol transfer family protein	-1.21899	DOWN
Al-resistant (L133)	Zm00001d051008	No annotated	-1.21846	DOWN
Al-resistant (L133)	Zm00001d006883	Calmodulin binding protein	-1.21798	DOWN
Al-resistant (L133)	Zm00001d028055	Probable E3 ubiquitin-protein ligase RHY1A	-1.21755	DOWN
Al-resistant (L133)	Zm00001d050388	Agamous-like MADS-box protein AGL16	-1.21743	DOWN
Al-resistant (L133)	Zm00001d046714	NAD(P)-binding Rossmann-fold superfamily protein	-1.21629	DOWN
Al-resistant (L133)	Zm00001d029397	pld7;phospholipase D7:	-1.21621	DOWN
Al-resistant (L133)	Zm00001d015393	10A19I.15	-1.21619	DOWN
Al-resistant (L133)	Zm00001d010676	Ethylene-responsive transcription factor 12	-1.21522	DOWN
Al-resistant (L133)	Zm00001d026605	Endoglucanase 5	-1.21505	DOWN
Al-resistant (L133)	Zm00001d020519	No annotated	-1.21489	DOWN
Al-resistant (L133)	Zm00001d013997	Cysteine-rich receptor-like protein kinase 2	-1.21398	DOWN
Al-resistant (L133)	Zm00001d022636	Major facilitator superfamily protein	-1.21232	DOWN
Al-resistant (L133)	Zm00001d011051	ACT domain-containing protein ACR9	-1.20875	DOWN
Al-resistant (L133)	Zm00001d022314	Probable mediator of RNA polymerase II transcription subunit 26b	-1.20685	DOWN
Al-resistant (L133)	Zm00001d012953	Protein NRT1/ PTR FAMILY 5.6	-1.20682	DOWN
Al-resistant (L133)	Zm00001d023769	Delta(12)-fatty-acid desaturase	-1.20525	DOWN
Al-resistant (L133)	Zm00001d043043	U-box domain-containing protein 16	-1.20427	DOWN
Al-resistant (L133)	Zm00001d041645	No annotated	-1.20308	DOWN
Al-resistant (L133)	Zm00001d028988	Phospholipid-transporting ATPase 1	-1.20151	DOWN
Al-resistant (L133)	Zm00001d043665	No annotated	-1.19955	DOWN
Al-resistant (L133)	Zm00001d028576	fringe-related protein	-1.19683	DOWN
Al-resistant (L133)	Zm00001d018064	Laccase-14	-1.19636	DOWN
Al-resistant (L133)	Zm00001d049480	Somatic embryogenesis receptor kinase 2	-1.1944	DOWN
Al-resistant (L133)	Zm00001d024324	Putative AP2/EREBP transcription factor superfamily protein	-1.19426	DOWN
Al-resistant (L133)	Zm00001d010201	Transcription repressor MYB6	-1.19256	DOWN
Al-resistant (L133)	Zm00001d018393	Protein binding protein	-1.18889	DOWN
Al-resistant (L133)	Zm00001d025050	etr2;ethylene receptor homolog2:	-1.18829	DOWN
Al-resistant (L133)	Zm00001d002522	OSJNBa0013K16.16 protein; protein	-1.18828	DOWN
Al-resistant (L133)	Zm00001d007274	Protein kinase Kelch repeat:Kelch	-1.18811	DOWN
Al-resistant (L133)	Zm00001d043838	Transparent testa 12 protein	-1.1874	DOWN
Al-resistant (L133)	Zm00001d048020	hb1;hemoglobin1	-1.18643	DOWN
Al-resistant (L133)	Zm00001d004731	Aldehyde dehydrogenase	-1.18494	DOWN
Al-resistant (L133)	Zm00001d011365	alpha/beta-Hydrolases superfamily protein	-1.18474	DOWN
Al-resistant (L133)	Zm00001d043512	Protein kinase family protein with leucine-rich repeat domain	-1.18411	DOWN
Al-resistant (L133)	Zm00001d034175	CCG-binding protein 1	-1.18213	DOWN
Al-resistant (L133)	Zm00001d024939	Phosphoglycerate mutase-like protein	-1.18089	DOWN
Al-resistant (L133)	Zm00001d035367	No annotated	-1.18041	DOWN
Al-resistant (L133)	Zm00001d047159	Cyclin-dependent protein kinase inhibitor SMR1	-1.18019	DOWN
Al-resistant (L133)	Zm00001d051634	Ribose-phosphate pyrophosphokinase 4	-1.17979	DOWN
Al-resistant (L133)	Zm00001d002410	Probable xyloglucan endotransglucosylase/hydrolase protein 21	-1.1771	DOWN
Al-resistant (L133)	Zm00001d034145	Zinc finger protein AZF2	-1.17475	DOWN
Al-resistant (L133)	Zm00001d048460	CBL-interacting serine/threonine-protein kinase 9	-1.17471	DOWN
Al-resistant (L133)	Zm00001d046949	Haloacid dehalogenase-like hydrolase (HAD) superfamily protein	-1.17132	DOWN
Al-resistant (L133)	Zm00001d028930	myb domain protein 112	-1.17057	DOWN
Al-resistant (L133)	Zm00001d051856	O-fucosyltransferase family protein	-1.17025	DOWN
Al-resistant (L133)	Zm00001d028888	nas2;nicotianamine synthase2	-1.1692	DOWN
Al-resistant (L133)	Zm00001d049461	Transcription factor bHLH112	-1.16168	DOWN
Al-resistant (L133)	Zm00001d039824	LRR receptor-like serine/threonine-protein kinase EFR	-1.16149	DOWN
Al-resistant (L133)	Zm00001d012024	Nucleotide-diphospho-sugar transferase family protein	-1.16143	DOWN
Al-resistant (L133)	Zm00001d046801	Putative serine peptidase S28 family protein	-1.1584	DOWN
Al-resistant (L133)	Zm00001d049173	Putative WRKY DNA-binding domain superfamily protein	-1.1569	DOWN
Al-resistant (L133)	Zm00001d034514	Germin-like protein subfamily T member 1	-1.15642	DOWN
Al-resistant (L133)	Zm00001d019361	No annotated	-1.15476	DOWN
Al-resistant (L133)	Zm00001d045102	Formin-like protein 18	-1.15384	DOWN
Al-resistant (L133)	Zm00001d029696	gst34;glutathione transferase34:	-1.15288	DOWN
Al-resistant (L133)	Zm00001d010399	Putative WRKY	-1.1514	DOWN
Al-resistant (L133)	Zm00001d026500	No annotated	-1.15137	DOWN
Al-resistant (L133)	Zm00001d040340	PQ-loop repeat family protein / transmembrane family protein	-1.15132	DOWN
Al-resistant (L133)	Zm00001d033459	Expressed protein; protein	-1.15121	DOWN
Al-resistant (L133)	Zm00001d021709	ippi1;isopentenyl pyrophosphate isomerase1	-1.15114	DOWN
Al-resistant (L133)	Zm00001d010445	Abscisic acid receptor PYL9	-1.15109	DOWN
Al-resistant (L133)	Zm00001d030850	Zinc finger protein 7	-1.14908	DOWN
Al-resistant (L133)	Zm00001d011628	PR5-like receptor kinase	-1.14664	DOWN
Al-resistant (L133)	Zm00001d042148	Cytokinin oxidase 2	-1.14605	DOWN
Al-resistant (L133)	Zm00001d038843	Putative WRKY DNA-binding domain superfamily protein	-1.14578	DOWN
Al-resistant (L133)	Zm00001d027341	AAA-ATPase	-1.14473	DOWN
Al-resistant (L133)	Zm00001d016136	E3 ubiquitin-protein ligase ATL41	-1.14221	DOWN
Al-resistant (L133)	Zm00001d048802	Glycine-rich domain-containing protein 1	-1.13777	DOWN
Al-resistant (L133)	Zm00001d039858	Protein TRM32	-1.13568	DOWN
Al-resistant (L133)	Zm00001d016745	Probable F-box protein At1g60180	-1.13544	DOWN
Al-resistant (L133)	Zm00001d020686	acco2;1-aminocyclopropane-1-carboxylate oxidase2:	-1.13507	DOWN
Al-resistant (L133)	Zm00001d042749	Protein YLS9	-1.13389	DOWN
Al-resistant (L133)	Zm00001d052675	Type III polyketide synthase B	-1.13314	DOWN
Al-resistant (L133)	Zm00001d000526	No annotated	-1.13247	DOWN
Al-resistant (L133)	Zm00001d006016	Multiple stress-responsive zinc-finger protein ISAP1	-1.13206	DOWN
Al-resistant (L133)	Zm00001d048319	Probable mannan synthase 7	-1.1312	DOWN
Al-resistant (L133)	Zm00001d050195	Putative WRKY DNA-binding domain superfamily protein	-1.12815	DOWN
Al-resistant (L133)	Zm00001d026447	Putative AP2/EREBP transcription factor	-1.12669	DOWN
Al-resistant (L133)	Zm00001d034662	Protein kinase APK1A chloroplastic	-1.12666	DOWN
Al-resistant (L133)	Zm00001d022549	Protein kinase 2B chloroplastic	-1.12585	DOWN
Al-resistant (L133)	Zm00001d022044	Probable LRR receptor-like serine/threonine-protein kinase	-1.12485	DOWN
Al-resistant (L133)	Zm00001d044695	Protein trichome birefringence-like 10	-1.12415	DOWN
Al-resistant (L133)	Zm00001d034196	ccs1;C-type cytochrome synthesis protein1	-1.12329	DOWN
Al-resistant (L133)	Zm00001d048832	Putative leucine-rich repeat receptor-like protein kinase family protein	-1.12239	DOWN
Al-resistant (L133)	Zm00001d032992	Pectinesterase 31	-1.1205	DOWN
Al-resistant (L133)	Zm00001d045051	znf2;Zinc finger nuclease2	-1.11955	DOWN
Al-resistant (L133)	Zm00001d035263	Probable protein phosphatase 2C 30	-1.1181	DOWN
Al-resistant (L133)	Zm00001d018431	Wall-associated receptor kinase-like 8	-1.11797	DOWN
Al-resistant (L133)	Zm00001d029285	pdlk1;pyruvate dehydrogenase (lipoamide) kinase1:	-1.11715	DOWN
Al-resistant (L133)	Zm00001d038537	F-box protein	-1.11469	DOWN
Al-resistant (L133)	Zm00001d039524	Transposon protein CACTA%2C En/Spm sub-class	-1.1135	DOWN
Al-resistant (L133)	Zm00001d002549	No annotated	-1.11213	DOWN
Al-resistant (L133)	Zm00001d009837	RING/U-box superfamily protein	-1.11145	DOWN
Al-resistant (L133)	Zm00001d025200	Putative cytochrome P450 superfamily protein	-1.11094	DOWN
Al-resistant (L133)	Zm00001d041453	Paired amphipathic helix protein Sin3-like 3	-1.10936	DOWN
Al-resistant (L133)	Zm00001d031221	AAA-ATPase ASD mitochondrial	-1.10805	DOWN
Al-resistant (L133)	Zm00001d041201	HIPL1 protein	-1.10787	DOWN
Al-resistant (L133)	Zm00001d036392	BZIP transcription factor TRAB1	-1.10772	DOWN
Al-resistant (L133)	Zm00001d043182	cmk1;cytidine methyl kinase1	-1.10695	DOWN
Al-resistant (L133)	Zm00001d049204	No annotated	-1.10647	DOWN
Al-resistant (L133)	Zm00001d030090	NAD(P)-binding Rossmann-fold superfamily protein	-1.10353	DOWN
Al-resistant (L133)	Zm00001d003365	No annotated	-1.10306	DOWN
Al-resistant (L133)	Zm00001d038552	No annotated	-1.10149	DOWN
Al-resistant (L133)	Zm00001d006115	Anthocyanin-related membrane protein 1 (Anm1)-like	-1.1013	DOWN
Al-resistant (L133)	Zm00001d046952	Allantoate deiminase	-1.10109	DOWN
Al-resistant (L133)	Zm00001d017002	No annotated	-1.10039	DOWN
Al-resistant (L133)	Zm00001d048949	Hevein-like preproprotein	-1.10012	DOWN
Al-resistant (L133)	Zm00001d035297	Protein CLT2 chloroplastic	-1.09829	DOWN
Al-resistant (L133)	Zm00001d018701	Galactoside 2-alpha-L-fucosyltransferase	-1.09765	DOWN
Al-resistant (L133)	Zm00001d016198	got3;glutamate-oxaloacetic transaminase3	-1.09675	DOWN
Al-resistant (L133)	Zm00001d045220	Late embryogenesis abundant protein group 2	-1.09573	DOWN
Al-resistant (L133)	Zm00001d052667	Nudix hydrolase 13 mitochondrial	-1.09554	DOWN
Al-resistant (L133)	Zm00001d031586	RING/U-box superfamily protein	-1.09368	DOWN
Al-resistant (L133)	Zm00001d039643	UDP-glycosyltransferase 73D1	-1.09285	DOWN
Al-resistant (L133)	Zm00001d031470	Plant intracellular Ras-group-related LRR protein 4	-1.09055	DOWN
Al-resistant (L133)	Zm00001d018704	No annotated	-1.09032	DOWN
Al-resistant (L133)	Zm00001d019221	Nitrile-specifier protein 1	-1.09015	DOWN
Al-resistant (L133)	Zm00001d019413	L-type lectin-domain containing receptor kinase V.9	-1.08965	DOWN
Al-resistant (L133)	Zm00001d002902	Peroxidase 12	-1.08876	DOWN
Al-resistant (L133)	Zm00001d037610	No annotated	-1.08766	DOWN
Al-resistant (L133)	Zm00001d019207	NAC domain-containing protein 2	-1.08706	DOWN
Al-resistant (L133)	Zm00001d012603	Methylesterase 3	-1.08684	DOWN
Al-resistant (L133)	Zm00001d028577	DNA-binding protein	-1.08667	DOWN
Al-resistant (L133)	Zm00001d048286	Acyl-CoA N-acyltransferases (NAT) superfamily protein	-1.08542	DOWN
Al-resistant (L133)	Zm00001d042080	F-box protein	-1.08485	DOWN
Al-resistant (L133)	Zm00001d018677	Probable N-acetyltransferase HLS1	-1.08466	DOWN
Al-resistant (L133)	Zm00001d029373	Serine carboxypeptidase-like 40	-1.0786	DOWN
Al-resistant (L133)	Zm00001d031158	prp5;pathogenesis related protein5:	-1.07815	DOWN
Al-resistant (L133)	Zm00001d053416	Probable inactive dual specificity protein phosphatase-like	-1.07729	DOWN
Al-resistant (L133)	Zm00001d049186	MYND finger family protein	-1.07673	DOWN
Al-resistant (L133)	Zm00001d028572	Mannose-1-phosphate guanylyltransferase 1	-1.07545	DOWN
Al-resistant (L133)	Zm00001d050164	Wall-associated receptor kinase-like 20	-1.07367	DOWN
Al-resistant (L133)	Zm00001d016483	MACPF domain-containing protein	-1.07357	DOWN
Al-resistant (L133)	Zm00001d046953	Copper-transporting ATPase RAN1	-1.07349	DOWN
Al-resistant (L133)	Zm00001d011622	Putative zinc finger protein	-1.07329	DOWN
Al-resistant (L133)	Zm00001d037160	Nodulin protein	-1.07063	DOWN
Al-resistant (L133)	Zm00001d053284	Calcium-dependent lipid-binding	-1.06893	DOWN
Al-resistant (L133)	Zm00001d035652	Putative clathrin assembly protein	-1.0687	DOWN
Al-resistant (L133)	Zm00001d032754	lug4;leunig-related4:	-1.06348	DOWN
Al-resistant (L133)	Zm00001d028986	WUSCHEL-related homeobox 11	-1.06324	DOWN
Al-resistant (L133)	Zm00001d042078	F-box protein	-1.06296	DOWN
Al-resistant (L133)	Zm00001d025727	U-box domain-containing protein 7	-1.06175	DOWN
Al-resistant (L133)	Zm00001d026633	Putative RING zinc finger domain superfamily protein	-1.06148	DOWN
Al-resistant (L133)	Zm00001d052387	Expressed protein; protein	-1.06079	DOWN
Al-resistant (L133)	Zm00001d050885	Beta-13-galactosyltransferase GALT1	-1.0601	DOWN
Al-resistant (L133)	Zm00001d003494	No annotated	-1.05752	DOWN
Al-resistant (L133)	Zm00001d003311	Probable 2-oxoglutarate-dependent dioxygenase AOP1	-1.05739	DOWN
Al-resistant (L133)	Zm00001d011066	Protein kinase APK1A chloroplastic	-1.05616	DOWN
Al-resistant (L133)	Zm00001d047535	Calcium-binding protein CML42	-1.05591	DOWN
Al-resistant (L133)	Zm00001d003463	OSJNBa0006M15.15 protein; protein	-1.05572	DOWN
Al-resistant (L133)	Zm00001d001924	KAR-UP oxidoreductase 1	-1.05519	DOWN
Al-resistant (L133)	Zm00001d044291	actin binding protein family	-1.05406	DOWN
Al-resistant (L133)	Zm00001d009619	Putative WRKY DNA-binding domain superfamily protein	-1.05405	DOWN
Al-resistant (L133)	Zm00001d038437	Zinc transporter 3	-1.05379	DOWN
Al-resistant (L133)	Zm00001d012456	jasmonate-regulated gene 21	-1.05357	DOWN
Al-resistant (L133)	Zm00001d047574	No annotated	-1.05345	DOWN
Al-resistant (L133)	Zm00001d001943	Beta-fructofuranosidase insoluble isoenzyme CWINV3	-1.05339	DOWN
Al-resistant (L133)	Zm00001d009296	Pathogenesis-related protein PRMS	-1.05309	DOWN
Al-resistant (L133)	Zm00001d032753	Zinc finger (C3HC4-type RING finger) family protein	-1.05215	DOWN
Al-resistant (L133)	Zm00001d002039	Wall-associated receptor kinase-like protein 9	-1.05185	DOWN
Al-resistant (L133)	Zm00001d047676	RING/U-box protein	-1.05035	DOWN
Al-resistant (L133)	Zm00001d045657	Nudix hydrolase 4	-1.05004	DOWN
Al-resistant (L133)	Zm00001d018017	NHL domain-containing protein (TAIR:AT5G14890.1)	-1.04977	DOWN
Al-resistant (L133)	Zm00001d032857	Protein kinase superfamily protein	-1.04724	DOWN
Al-resistant (L133)	Zm00001d030557	Alanine aminotransferase 2 mitochondrial	-1.04636	DOWN
Al-resistant (L133)	Zm00001d027708	Metal ion binding protein	-1.04593	DOWN
Al-resistant (L133)	Zm00001d027995	Alcohol dehydrogenase-like 2	-1.04562	DOWN
Al-resistant (L133)	Zm00001d036726	Putative WRKY DNA-binding domain superfamily protein	-1.04403	DOWN
Al-resistant (L133)	Zm00001d029281	Novel plant SNARE 13	-1.04327	DOWN
Al-resistant (L133)	Zm00001d011228	Putative calmodulin-binding family protein	-1.04282	DOWN
Al-resistant (L133)	Zm00001d010284	Probable carboxylesterase 17	-1.04256	DOWN
Al-resistant (L133)	Zm00001d014324	Calcium-binding endonuclease/exonuclease/phosphatase family	-1.04127	DOWN
Al-resistant (L133)	Zm00001d002579	fringe-related protein	-1.03833	DOWN
Al-resistant (L133)	Zm00001d013220	Probable protein phosphatase 2C 48	-1.03733	DOWN
Al-resistant (L133)	Zm00001d017502	trpp6;trehalose-6-phosphate phosphatase6:	-1.03589	DOWN
Al-resistant (L133)	Zm00001d002762	Ethylene-responsive transcription factor 2	-1.03555	DOWN
Al-resistant (L133)	Zm00001d011512	AMSH-like ubiquitin thioesterase 2	-1.03438	DOWN
Al-resistant (L133)	Zm00001d046263	Amino acid permease 6	-1.03409	DOWN
Al-resistant (L133)	Zm00001d044409	MYB-related transcription factor	-1.03405	DOWN
Al-resistant (L133)	Zm00001d048422	Photosynthetic NDH subunit of subcomplex B 2 chloroplastic	-1.03333	DOWN
Al-resistant (L133)	Zm00001d037607	Probable WRKY transcription factor 50	-1.03227	DOWN
Al-resistant (L133)	Zm00001d044389	cbl5;calcineurin B-like5:	-1.03205	DOWN
Al-resistant (L133)	Zm00001d040621	myb40;myb transcription factor40	-1.02902	DOWN
Al-resistant (L133)	Zm00001d031135	GATA zinc finger family protein	-1.02733	DOWN
Al-resistant (L133)	Zm00001d048947	prp3;pathogenesis-related protein3:	-1.0272	DOWN
Al-resistant (L133)	Zm00001d037939	No annotated	-1.02531	DOWN
Al-resistant (L133)	Zm00001d039302	bnl8.15;Â : NCBI: putative E3 ubiquitin-protein ligase LIN	-1.02398	DOWN
Al-resistant (L133)	Zm00001d024723	Long chain acyl-CoA synthetase 1	-1.02343	DOWN
Al-resistant (L133)	Zm00001d032155	CBL-interacting serine/threonine-protein kinase 15	-1.02281	DOWN
Al-resistant (L133)	Zm00001d036539	Blight-associated protein p12	-1.02021	DOWN
Al-resistant (L133)	Zm00001d053378	loricrin-related (TAIR:AT5G64550.1)	-1.01988	DOWN
Al-resistant (L133)	Zm00001d035542	GPRP	-1.01918	DOWN
Al-resistant (L133)	Zm00001d029617	ZCF37	-1.01867	DOWN
Al-resistant (L133)	Zm00001d045972	Glycosyltransferase family 61 protein	-1.01835	DOWN
Al-resistant (L133)	Zm00001d018429	ppck1;phosphoenolpyruvate carboxylase kinase1	-1.01792	DOWN
Al-resistant (L133)	Zm00001d017882	KH domain-containing protein	-1.01734	DOWN
Al-resistant (L133)	Zm00001d019078	AAA-ATPase ASD mitochondrial	-1.01731	DOWN
Al-resistant (L133)	Zm00001d038165	Putative GID1-like gibberellin receptor	-1.01655	DOWN
Al-resistant (L133)	Zm00001d043480	Proline-rich receptor-like protein kinase PERK15	-1.01545	DOWN
Al-resistant (L133)	Zm00001d049191	methylthioribulose-1-phosphate dehydratase/enolase-phosphatase	-1.01513	DOWN
Al-resistant (L133)	Zm00001d024621	Phloem-specific lectin	-1.01508	DOWN
Al-resistant (L133)	Zm00001d037207	UDP-glycosyltransferase 85A7	-1.01264	DOWN
Al-resistant (L133)	Zm00001d012206	No annotated	-1.01179	DOWN
Al-resistant (L133)	Zm00001d012459	Farnesol kinase chloroplastic	-1.01109	DOWN
Al-resistant (L133)	Zm00001d032603	No annotated	-1.01089	DOWN
Al-resistant (L133)	Zm00001d031222	Cell Division Protein AAA ATPase family	-1.01039	DOWN
Al-resistant (L133)	Zm00001d028244	Outer arm dynein light chain 1 protein	-1.00919	DOWN
Al-resistant (L133)	Zm00001d025015	Glucose-6-phosphate 1-dehydrogenase	-1.00806	DOWN
Al-resistant (L133)	Zm00001d048948	Hevein-like preproprotein	-1.00684	DOWN
Al-resistant (L133)	Zm00001d043253	Receptor-like serine/threonine-protein kinase SD1-8	-1.00656	DOWN
Al-resistant (L133)	Zm00001d003112	Leucine-rich repeat family protein	-1.00648	DOWN
Al-resistant (L133)	Zm00001d004361	ABC transporter C family member 4	-1.00526	DOWN
Al-resistant (L133)	Zm00001d012258	Expressed protein; protein	-1.00521	DOWN
Al-resistant (L133)	Zm00001d001960	Naringenin2-oxoglutarate 3-dioxygenase	-1.00494	DOWN
Al-resistant (L133)	Zm00001d050382	agenet domain-containing protein	-1.00482	DOWN
Al-resistant (L133)	Zm00001d025977	Metal-nicotianamine transporter YSL2	-1.00375	DOWN
Al-resistant (L133)	Zm00001d046668	No annotated	-1.00214	DOWN
Al-resistant (L133)	Zm00001d021659	TBC domain containing protein	-1.00183	DOWN
Al-resistant (L133)	Zm00001d039407	Shaggy-related protein kinase iota	-1.00054	DOWN
Al-resistant (L133)	Zm00001d012304	Putative cytochrome P450 superfamily protein	-1.00014	DOWN
Al-resistant (L133)	Zm00001d022390	Eukaryotic aspartyl protease family protein	1.00105	UP
Al-resistant (L133)	Zm00001d012092	Histone deacetylase HDT1	1.00287	UP
Al-resistant (L133)	Zm00001d008529	Endonuclease 2	1.00614	UP
Al-resistant (L133)	Zm00001d013956	tip3a;tonoplast intrinsic protein3:	1.00616	UP
Al-resistant (L133)	Zm00001d015863	Mitotic spindle checkpoint protein BUBR1	1.00628	UP
Al-resistant (L133)	Zm00001d003038	No annotated	1.00655	UP
Al-resistant (L133)	Zm00001d012648	Core-2/I-branching beta-16-N-acetylglucosaminyltransferase family protein	1.00764	UP
Al-resistant (L133)	Zm00001d050140	protein; Storage protein-like	1.00765	UP
Al-resistant (L133)	Zm00001d037397	Putative lectin-like receptor protein kinase family protein	1.00776	UP
Al-resistant (L133)	Zm00001d029263	Chaperonin	1.00791	UP
Al-resistant (L133)	Zm00001d048795	SPR1	1.00792	UP
Al-resistant (L133)	Zm00001d014971	Leucine-rich repeat receptor-like protein kinase PXL1	1.00819	UP
Al-resistant (L133)	Zm00001d020013	Zinc finger (C3HC4-type RING finger) family protein	1.0092	UP
Al-resistant (L133)	Zm00001d015914	sweet4b;sugars will eventually be exported transporter4b:	1.01136	UP
Al-resistant (L133)	Zm00001d047186	40S ribosomal protein S9	1.01165	UP
Al-resistant (L133)	Zm00001d030530	No annotated	1.01384	UP
Al-resistant (L133)	Zm00001d022065	Glycine-rich RNA-binding protein 3 mitochondrial	1.01387	UP
Al-resistant (L133)	Zm00001d002435	Alternative oxidase	1.01536	UP
Al-resistant (L133)	Zm00001d029950	Putative membrane lipoprotein	1.01544	UP
Al-resistant (L133)	Zm00001d039788	Dirigent-like protein	1.01558	UP
Al-resistant (L133)	Zm00001d048625	O-methyltransferase ZRP4	1.0161	UP
Al-resistant (L133)	Zm00001d037920	No annotated	1.01802	UP
Al-resistant (L133)	Zm00001d034167	Peptidase/ serine-type peptidase	1.01812	UP
Al-resistant (L133)	Zm00001d037384	Anthocyanidin 3-O-glucosyltransferase	1.02019	UP
Al-resistant (L133)	Zm00001d037305	Potassium transporter 8	1.02027	UP
Al-resistant (L133)	Zm00001d019254	UDP-glycosyltransferase 76C1	1.02065	UP
Al-resistant (L133)	Zm00001d028796	meristematic receptor-like kinase	1.02133	UP
Al-resistant (L133)	Zm00001d051591	his2b5;histone 2B5	1.02238	UP
Al-resistant (L133)	Zm00001d048737	No annotated	1.02333	UP
Al-resistant (L133)	Zm00001d032475	SAUR56-auxin-responsive SAUR family member	1.0235	UP
Al-resistant (L133)	Zm00001d053254	No annotated	1.02403	UP
Al-resistant (L133)	Zm00001d030310	aic1;auxin import carrier1	1.02514	UP
Al-resistant (L133)	Zm00001d047765	Glutathione S-transferase L2 chloroplastic	1.02699	UP
Al-resistant (L133)	Zm00001d051543	60S ribosomal protein L12-3	1.02793	UP
Al-resistant (L133)	Zm00001d039010	Fasciclin-like arabinogalactan protein 7	1.02916	UP
Al-resistant (L133)	Zm00001d050106	ferredoxin-related	1.02998	UP
Al-resistant (L133)	Zm00001d030317	Hsp20/alpha crystallin family protein	1.03033	UP
Al-resistant (L133)	Zm00001d048703	bx4;benzoxazinone synthesis4	1.03148	UP
Al-resistant (L133)	Zm00001d014467	Peroxidase 3	1.03162	UP
Al-resistant (L133)	Zm00001d033827	chr106;chromatin complex subunit A 106:	1.03206	UP
Al-resistant (L133)	Zm00001d025873	Low-molecular-weight cysteine-rich protein LCR70	1.03219	UP
Al-resistant (L133)	Zm00001d006467	aprl2;adenosine 5'-phosphosulfate reductase-like2:	1.03243	UP
Al-resistant (L133)	Zm00001d026469	CDT1-like protein a chloroplastic	1.03274	UP
Al-resistant (L133)	Zm00001d020614	zim28;ZIM-transcription factor 28	1.03445	UP
Al-resistant (L133)	Zm00001d016733	NDR1/HIN1-like 1	1.03479	UP
Al-resistant (L133)	Zm00001d047420	DUF679 domain membrane protein 2	1.03491	UP
Al-resistant (L133)	Zm00001d002725	Putative glucuronosyltransferase PGSIP7	1.03547	UP
Al-resistant (L133)	Zm00001d006179	RHOMBOID-like protein 3	1.03619	UP
Al-resistant (L133)	Zm00001d017536	Major facilitator superfamily protein	1.03667	UP
Al-resistant (L133)	Zm00001d018282	Subtilisin-like protease SBT1.4	1.03682	UP
Al-resistant (L133)	Zm00001d019250	Cytokinin-N-glucosyltransferase 1	1.03776	UP
Al-resistant (L133)	Zm00001d051662	60S ribosomal protein L31	1.03798	UP
Al-resistant (L133)	Zm00001d022474	Copper chaperone	1.03803	UP
Al-resistant (L133)	Zm00001d031913	Nodulin-like protein 5NG4	1.04025	UP
Al-resistant (L133)	Zm00001d016756	NF-180	1.04081	UP
Al-resistant (L133)	Zm00001d048595	Putative thaumatin domain family protein	1.04138	UP
Al-resistant (L133)	Zm00001d032114	D-3-phosphoglycerate dehydrogenase 2 chloroplastic	1.04148	UP
Al-resistant (L133)	Zm00001d029078	IDP1489;Â :	1.04166	UP
[truncated: 756 more rows]
