# Supplementary material for: Uncovering the transcriptional response of popcorn (Zea mays L. var. everta) under long-term aluminum toxicity
Source: Sci Rep. 2021 Oct 4;11:19644. doi: 10.1038/s41598-021-99097-z (PMC8490451; doi:10.1038/s41598-021-99097-z)
Supplement: Supplementary file 1 — Supplementary Information. [file 41598_2021_99097_MOESM1_ESM.zip › Supplementary TableS3.xlsx]

## Sheet: Table S3
Supplementary Table S3 List of genes with oxidoreductase activity identified in Al-sensitive and Al-resistant popcorn inbred lines under 72 hours of Al-stress
Genotype	Class	Gene ID	Function	Fold change	Differential Expression
Al-resistant (L133)	Cytochrome P450	Zm00001d023210	Putative cytochrome P450 superfamily protein	-3.4586	DOWN
Al-resistant (L133)		Zm00001d029526	cyp18	-3.1985	DOWN
Al-resistant (L133)		Zm00001d036763	Putative cytochrome P450 superfamily protein	-2.3865	DOWN
Al-resistant (L133)		Zm00001d050628	Putative cytochrome P450 superfamily protein	-2.2775	DOWN
Al-resistant (L133)		Zm00001d053586	Putative cytochrome P450 superfamily protein	-2.217	DOWN
Al-resistant (L133)		Zm00001d019414	71B10	-2.0864	DOWN
Al-resistant (L133)		Zm00001d013979	86B1	-1.6806	DOWN
Al-resistant (L133)		Zm00001d048819	Putative cytochrome P450 superfamily protein	-1.5612	DOWN
Al-resistant (L133)		Zm00001d030856	CYP81N4	-1.5137	DOWN
Al-resistant (L133)		Zm00001d023213	Cytochrome P450 family 87 subfamily A	-1.5001	DOWN
Al-resistant (L133)		Zm00001d049690	Putative cytochrome P450 superfamily protein	-1.4353	DOWN
Al-resistant (L133)		Zm00001d039697	Cytochrome P450 monooxygenase	-1.3715	DOWN
Al-resistant (L133)		Zm00001d024515	Putative cytochrome P450 superfamily protein	-1.3016	DOWN
Al-resistant (L133)		Zm00001d002687	86A7	-1.2175	DOWN
Al-resistant (L133)		Zm00001d039698	Cytochrome P450 family 706 subfamily A	-1.213	DOWN
Al-resistant (L133)		Zm00001d018488	cyp14	-1.2015	DOWN
Al-resistant (L133)		Zm00001d032035	Cytochrome P450 family 706 subfamily	-1.0389	DOWN
Al-resistant (L133)		Zm00001d003283	71B10	-1.0369	DOWN
Al-resistant (L133)		Zm00001d044159	cyp11	3.6729	UP
Al-resistant (L133)		Zm00001d034097	Cytochrome P450 family 81 subfamily D	3.5272	UP
Al-resistant (L133)		Zm00001d034096	Cytochrome P450 family 81 subfamily D	3.479	UP
Al-resistant (L133)		Zm00001d006947	CYP709C14	2.694	UP
Al-resistant (L133)		Zm00001d034095	Cytochrome P450 family 81 subfamily D	2.4572	UP
Al-resistant (L133)		Zm00001d044156	Cytochrome P450 family 72 subfamily A	2.3538	UP
Al-resistant (L133)		Zm00001d027601	Cytochrome P450 family 96 subfamily A	2.2579	UP
Al-resistant (L133)		Zm00001d004555	Cytochrome P450 family 93 subfamily D	2.1461	UP
Al-resistant (L133)		Zm00001d029290	CYP709H1	2.0548	UP
Al-resistant (L133)		Zm00001d007924	Cytochrome P450 family 93 subfamily D	1.7835	UP
Al-resistant (L133)		Zm00001d038300	Putative cytochrome P450 superfamily protein	1.6491	UP
Al-resistant (L133)		Zm00001d043174	98A3	1.241	UP
Al-resistant (L133)		Zm00001d038064	Cytochrome P450 family 94 subfamily D	1.1282	UP
Al-sensitive (L60)		Zm00001d044147	Cytochrome P450 family 72 subfamily A	-3.31612	DOWN
Al-sensitive (L60)		Zm00001d022262	709B2	-2.89096	DOWN
Al-sensitive (L60)		Zm00001d016151	Cytochrome P450 family 93 subfamily D	-2.10089	DOWN
Al-sensitive (L60)		Zm00001d014335	Cytochrome P450 family 87 subfamily A	-2.06617	DOWN
Al-sensitive (L60)		Zm00001d034096	Cytochrome P450 family 81 subfamily D	-1.85268	DOWN
Al-sensitive (L60)		Zm00001d007924	Cytochrome P450 family 93 subfamily D	-1.82429	DOWN
Al-sensitive (L60)		Zm00001d052367	714A1	-1.82271	DOWN
Al-sensitive (L60)		Zm00001d038300	Putative cytochrome P450 superfamily protein	-1.78663	DOWN
Al-sensitive (L60)		Zm00001d034095	Cytochrome P450 family 81 subfamily D	-1.63015	DOWN
Al-sensitive (L60)		Zm00001d034097	Cytochrome P450 family 81 subfamily D	-1.61428	DOWN
Al-sensitive (L60)		Zm00001d038555	98A3	-1.43478	DOWN
Al-sensitive (L60)		Zm00001d030372	Cytochrome P450 family 76 subfamily C	-1.37619	DOWN
Al-sensitive (L60)		Zm00001d006649	Cytochrome P450 family 87 subfamily A	-1.35799	DOWN
Al-sensitive (L60)		Zm00001d052530	94C1	-1.3545	DOWN
Al-sensitive (L60)		Zm00001d032458	Cytochrome P450 family 87 subfamily A	-1.33467	DOWN
Al-sensitive (L60)		Zm00001d025200	Putative cytochrome P450 superfamily protein	-1.11094	DOWN
Al-sensitive (L60)		Zm00001d012304	Pfutative cytochrome P450 superfamily protein	-1.00014	DOWN
Al-sensitive (L60)		Zm00001d002687	P450 86A7	2.58876	UP
Al-sensitive (L60)		Zm00001d049690	Putative cytochrome P450 superfamily protein	2.41258	UP
Al-sensitive (L60)		Zm00001d022075	cyp17	2.31326	UP
Al-sensitive (L60)		Zm00001d011420	Putative cytochrome P450 superfamily protein	2.25039	UP
Al-sensitive (L60)		Zm00001d012326	86A1	2.23315	UP
Al-sensitive (L60)		Zm00001d017528	CYP86A35	2.1516	UP
Al-sensitive (L60)		Zm00001d002629	Putative cytochrome P450 superfamily protein	2.01732	UP
Al-sensitive (L60)		Zm00001d013979	86B1	1.87403	UP
Al-sensitive (L60)		Zm00001d039698	Cytochrome P450 family 706 subfamily A	1.56698	UP
Al-sensitive (L60)		Zm00001d005822	cyp12	1.33883	UP
Al-sensitive (L60)		Zm00001d003349	Cytochrome P450 family 724 subfamily A	1.31667	UP
Al-sensitive (L60)		Zm00001d030851	CYP81N5	1.27433	UP
Al-sensitive (L60)		Zm00001d042814	86A1	1.26734	UP
Al-sensitive (L60)		Zm00001d014554	718	1.19819	UP
Al-sensitive (L60)		Zm00001d044156	Cytochrome P450 family 72 subfamily A	1.12622	UP
Al-resistant (L133)	Peroxidase	Zm00001d010218	Peroxidase 53	-2.23025	DOWN
Al-resistant (L133)		Zm00001d017696	Peroxidase 64	-1.79965	DOWN
Al-resistant (L133)		Zm00001d034128	Peroxidase 16	-1.59217	DOWN
Al-resistant (L133)		Zm00001d043938	Peroxidase 19	-1.54507	DOWN
Al-resistant (L133)		Zm00001d024753	prx35;peroxidase35	-1.53233	DOWN
Al-resistant (L133)		Zm00001d046184	Peroxidase 52	-1.51284	DOWN
Al-resistant (L133)		Zm00001d024752	Peroxidase 64	-1.41888	DOWN
Al-resistant (L133)		Zm00001d037550	px5;peroxidase 5	-1.38874	DOWN
Al-resistant (L133)		Zm00001d002902	Peroxidase 12	-1.08876	DOWN
Al-resistant (L133)		Zm00001d014467	Peroxidase 3	1.03162	UP
Al-resistant (L133)		Zm00001d008173	Peroxidase 2	1.07569	UP
Al-resistant (L133)		Zm00001d018618	Peroxidase 1	1.11055	UP
Al-resistant (L133)		Zm00001d009373	Peroxidase 72	1.14798	UP
Al-resistant (L133)		Zm00001d046187	Peroxidase 52	1.1627	UP
Al-resistant (L133)		Zm00001d021965	Peroxidase 52	1.20536	UP
Al-resistant (L133)		Zm00001d053554	Peroxidase 52	1.31208	UP
Al-resistant (L133)		Zm00001d023899	Peroxidase 24	1.48965	UP
Al-resistant (L133)		Zm00001d038598	Peroxidase 2%3B Peroxidase R15	1.49047	UP
Al-resistant (L133)		Zm00001d037359	Peroxidase 11	1.49932	UP
Al-resistant (L133)		Zm00001d038599	Peroxidase 1	1.64237	UP
Al-resistant (L133)		Zm00001d018619	Peroxidase 1	1.6538	UP
Al-resistant (L133)		Zm00001d022453	Peroxidase 52	1.8101	UP
Al-resistant (L133)		Zm00001d026357	Peroxidase 1	1.84342	UP
Al-resistant (L133)		Zm00001d029604	Peroxidase 2	1.94033	UP
Al-resistant (L133)		Zm00001d028348	Peroxidase 53	2.03849	UP
Al-sensitive (L60)		Zm00001d016177	Peroxidase 52	-3.31129	DOWN
Al-sensitive (L60)		Zm00001d045846	Peroxidase 1	-2.20866	DOWN
Al-sensitive (L60)		Zm00001d038598	Peroxidase 2%3B Peroxidase R15	-1.80683	DOWN
Al-sensitive (L60)		Zm00001d007160	Peroxidase 66	-1.78329	DOWN
Al-sensitive (L60)		Zm00001d018618	Peroxidase 1	-1.16111	DOWN
Al-sensitive (L60)		Zm00001d040581	Peroxidase 2	-1.15227	DOWN
Al-sensitive (L60)		Zm00001d022280	Peroxidase	-1.14885	DOWN
Al-sensitive (L60)		Zm00001d002901	Peroxidase 12	-1.13942	DOWN
Al-sensitive (L60)		Zm00001d003707	Peroxidase 72	-1.10315	DOWN
Al-sensitive (L60)		Zm00001d037359	Peroxidase 11	-1.1016	DOWN
Al-sensitive (L60)		Zm00001d022283	Peroxidase 64	-1.09487	DOWN
Al-sensitive (L60)		Zm00001d009140	Peroxidase 64	-1.08832	DOWN
Al-sensitive (L60)		Zm00001d036835	Peroxidase 67	3.03754	UP
Al-sensitive (L60)		Zm00001d028348	Peroxidase 53	2.92847	UP
Al-sensitive (L60)		Zm00001d029604	Peroxidase 2	1.9914	UP
Al-sensitive (L60)		Zm00001d002898	Peroxidase 12	1.74012	UP
Al-sensitive (L60)		Zm00001d002042	Peroxidase 52	1.70618	UP
Al-sensitive (L60)		Zm00001d037550	px5;peroxidase 5	1.68429	UP
Al-sensitive (L60)		Zm00001d014606	Peroxidase 45	1.48276	UP
Al-sensitive (L60)		Zm00001d007952	Peroxidase 73	1.44991	UP
Al-sensitive (L60)		Zm00001d042022	Peroxidase 12	1.39311	UP
Al-sensitive (L60)		Zm00001d002899	Peroxidase 12	1.19408	UP
Al-sensitive (L60)		Zm00001d022456	Peroxidase 42	1.13942	UP
Al-resistant (L133)	Catalase	Zm00001d027511	Catalase isozyme 2	1.47542	UP
Al-sensitive (L60)		Zm00001d027511	Catalase isozyme 2	-2.01705	DOWN
Al-sensitive (L60)		Zm00001d054044	Catalase isozyme 3	1.93748	UP
Al-resistant (L133)	Reductase	Zm00001d051938	Cinnamoyl-CoA reductase 1	-2.94496	DOWN
Al-resistant (L133)		Zm00001d011438	Dihydroflavonol-4-reductase	-2.71275	DOWN
Al-resistant (L133)		Zm00001d020958	Dihydroflavonol-4-reductase	-1.99071	DOWN
Al-resistant (L133)		Zm00001d048417	FAD/NAD(P)-binding oxidoreductase family protein	-1.62982	DOWN
Al-resistant (L133)		Zm00001d033233	Metallo-hydrolase/oxidoreductase superfamily protein	-1.60558	DOWN
Al-resistant (L133)		Zm00001d024412	NADPH--cytochrome P450 reductase	-1.32619	DOWN
Al-resistant (L133)		Zm00001d001924	KAR-UP oxidoreductase 1	-1.05519	DOWN
Al-resistant (L133)		Zm00001d006467	aprl2;adenosine 5'-phosphosulfate reductase-like2:	1.03243	UP
Al-resistant (L133)		Zm00001d040173	irl1;isoflavone reductase-like1	1.17829	UP
Al-resistant (L133)		Zm00001d052903	3-hydroxy-3-methylglutaryl-coenzyme A reductase 2	1.29473	UP
Al-resistant (L133)		Zm00001d019669	cncr2;cinnamoyl CoA reductase2	1.38988	UP
Al-resistant (L133)		Zm00001d003164	Ribonucleoside-diphosphate reductase small chain C	1.4055	UP
Al-resistant (L133)		Zm00001d031666	Probable aldo-keto reductase 4	1.49581	UP
Al-resistant (L133)		Zm00001d017786	prr1;putidaredoxin reductase homolog1	1.59557	UP
Al-resistant (L133)		Zm00001d019850	Fatty acyl-CoA reductase 1	1.7107	UP
Al-resistant (L133)		Zm00001d012615	External alternative NAD(P)H-ubiquinone oxidoreductase B4 mitochondrial	2.55454	UP
Al-resistant (L133)		Zm00001d045101	Cinnamoyl-CoA reductase 1	3.28718	UP
Al-sensitive (L60)		Zm00001d031769	Nitrate reductaseNADH] 2	-1.57183	DOWN
Al-sensitive (L60)		Zm00001d040308	phosphoadenosine phosphosulfate (PAPS) reductase family protein	-1.48835	DOWN
Al-sensitive (L60)		Zm00001d047441	NADPH:quinone oxidoreductase	-1.44164	DOWN
Al-sensitive (L60)		Zm00001d044122	Dihydroflavonol-4-reductase	-1.39819	DOWN
Al-sensitive (L60)		Zm00001d028360	NAD(P)-linked oxidoreductase superfamily protein	-1.30926	DOWN
Al-sensitive (L60)		Zm00001d044908	opr1;12-oxo-phytodienoic acid reductase1: Cytoplasmic	2.73263	UP
Al-sensitive (L60)		Zm00001d001820	pcr1;protochlorophyllide reductase1	2.67655	UP
Al-sensitive (L60)		Zm00001d013937	Protochlorophyllide reductase C chloroplastic	2.38112	UP
Al-sensitive (L60)		Zm00001d044906	opr2;12-oxo-phytodienoic acid reductase2: Cytoplasmic	2.14727	UP
Al-sensitive (L60)		Zm00001d051938	Cinnamoyl-CoA reductase 1	1.94707	UP
Al-sensitive (L60)		Zm00001d045101	Cinnamoyl-CoA reductase 1	1.7841	UP
Al-sensitive (L60)		Zm00001d025533	NAD(P)-linked oxidoreductase superfamily protein	1.73807	UP
Al-sensitive (L60)		Zm00001d013651	Chlorophyll(ide) b reductase NOL chloroplastic	1.46742	UP
Al-sensitive (L60)		Zm00001d038529	fcr2;ferric-chelate reductase (NADH)2:	1.29714	UP
Al-sensitive (L60)		Zm00001d009927	oxidoreductase 2OG-Fe(II) oxygenase family protein	1.14089	UP
