# Supplementary material for: Uncovering the transcriptional response of popcorn (Zea mays L. var. everta) under long-term aluminum toxicity
Source: Sci Rep. 2021 Oct 4;11:19644. doi: 10.1038/s41598-021-99097-z (PMC8490451; doi:10.1038/s41598-021-99097-z)
Supplement: Supplementary file 1 — Supplementary Information. [file 41598_2021_99097_MOESM1_ESM.zip › Supplementary TableS4.xlsx]

## Sheet: Table S4
Supplementary Table S4 List of aluminum responsive transcription factors related in Al-sensitive and Al-resistant popcorn inbred lines in 72 h under Al-stress
Genotype	Gene ID	Category	Transcription factor protein	Fold change	Differential Expression
Al-sensitive (L-60)	Zm00001d002121	bHLH	Transcription factor PRE3	-	UNIQUE SC
Al-sensitive (L-60)	Zm00001d017444	WRKY	Probable WRKY transcription factor 12	-	UNIQUE ST
Al-sensitive (L-60)	Zm00001d006094	MIKC_MADS	AGL2 MADS box family	4.86129	UP
Al-sensitive (L-60)	Zm00001d034891	MYB_related	RAD-like 3	4.59606	UP
Al-sensitive (L-60)	Zm00001d041277	YABBY	Putative axial regulator YABBY 2	3.63828	UP
Al-sensitive (L-60)	Zm00001d002794	WRKY	WRKY36-superfamily	3.05265	UP
Al-sensitive (L-60)	Zm00001d023294	NAC	NAC transcription factor 29	2.52101	UP
Al-sensitive (L-60)	Zm00001d022461	ERF	ERF-like protein	2.39094	UP
Al-sensitive (L-60)	Zm00001d028986	WOX	WUSCHEL-related homeobox 11	2.38698	UP
Al-sensitive (L-60)	Zm00001d011237	WRKY	Putative WRKY DNA-binding domain superfamily protein	2.31134	UP
Al-sensitive (L-60)	Zm00001d040682	Trihelix	Sequence-specific DNA binding transcription factors	2.13782	UP
Al-sensitive (L-60)	Zm00001d009619	WRKY	Putative WRKY DNA-binding domain superfamily protein	2.08409	UP
Al-sensitive (L-60)	Zm00001d008399	NAC	Putative NAC domain transcription factor superfamily protein	2.01316	UP
Al-sensitive (L-60)	Zm00001d030577	bZIP	Light-inducible protein CPRF-2	1.74771	UP
Al-sensitive (L-60)	Zm00001d049485	NF-YB	Nuclear transcription factor Y subunit B-3	1.66272	UP
Al-sensitive (L-60)	Zm00001d052180	MIKC_MADS	Tunicate1	1.6538	UP
Al-sensitive (L-60)	Zm00001d026317	bHLH	PIF4	1.58702	UP
Al-sensitive (L-60)	Zm00001d007842	TALE	Homeobox protein knotted-1-like 4	1.50468	UP
Al-sensitive (L-60)	Zm00001d018742	TALE	Rough sheath 1	1.44826	UP
Al-sensitive (L-60)	Zm00001d037607	WRKY	Probable WRKY transcription factor 50	1.4298	UP
Al-sensitive (L-60)	Zm00001d028930	MYB	MYB domain protein 112	1.40685	UP
Al-sensitive (L-60)	Zm00001d016119	NAC	Protein SOMBRERO	1.29598	UP
Al-sensitive (L-60)	Zm00001d010634	G2-like	Putative MYB DNA-binding domain superfamily protein	1.196	UP
Al-sensitive (L-60)	Zm00001d026628	Dof	Dof zinc finger protein DOF1.6	1.1593	UP
Al-sensitive (L-60)	Zm00001d053220	MYB	MYB transcription factor 42	-1.0568	DOWN
Al-sensitive (L-60)	Zm00001d020938	bZIP	bZIP transcription factor family protein	-1.06508	DOWN
Al-sensitive (L-60)	Zm00001d026542	G2-like	MYB family transcription factor PHL5	-1.14522	DOWN
Al-sensitive (L-60)	Zm00001d011847	bHLH	Putative HLH DNA-binding domain superfamily protein	-1.28981	DOWN
Al-sensitive (L-60)	Zm00001d025205	bHLH	Putative HLH DNA-binding domain superfamily protein	-1.31014	DOWN
Al-sensitive (L-60)	Zm00001d038296	bZIP	Putative bZIP transcription factor superfamily protein	-1.32288	DOWN
Al-sensitive (L-60)	Zm00001d035195	LSD	Protein LSD1	-1.38235	DOWN
Al-sensitive (L-60)	Zm00001d044117	MYB_related	DNA binding protein	-1.39789	DOWN
Al-sensitive (L-60)	Zm00001d043420	bZIP	Basic leucine zipper 34	-1.41676	DOWN
Al-sensitive (L-60)	Zm00001d017366	ERF	Ethylene-responsive transcription factor ERF053	-1.42066	DOWN
Al-sensitive (L-60)	Zm00001d002452	WRKY	Probable WRKY transcription factor 35	-1.42216	DOWN
Al-sensitive (L-60)	Zm00001d033957	bHLH	Helix-loop-helix DNA-binding domain containing protein	-1.53354	DOWN
Al-sensitive (L-60)	Zm00001d029896	GATA	GATA transcription factor 2	-1.66473	DOWN
Al-sensitive (L-60)	Zm00001d016154	bZIP	Basic leucine zipper 34	-1.67837	DOWN
Al-sensitive (L-60)	Zm00001d025957	DBB	Double B-box zinc finger protein12	-1.75766	DOWN
Al-sensitive (L-60)	Zm00001d028526	GRAS	Scarecrow-like protein 26	-1.77858	DOWN
Al-sensitive (L-60)	Zm00001d042062	bHLH	Transcription factor ORG3	-1.81141	DOWN
Al-sensitive (L-60)	Zm00001d006110	bHLH	Transcription factor bHLH137	-1.94673	DOWN
Al-sensitive (L-60)	Zm00001d033005	HD-ZIP	Homeobox-leucine zipper protein HAT7	-1.96495	DOWN
Al-sensitive (L-60)	Zm00001d038013	LBD	Putative LOB domain-containing family protein	-1.99743	DOWN
Al-sensitive (L-60)	Zm00001d043062	WRKY	Probable WRKY transcription factor 30	-2.07345	DOWN
Al-sensitive (L-60)	Zm00001d018097	MYB	MYB domain protein 93	-2.22923	DOWN
Al-sensitive (L-60)	Zm00001d035918	MYB	Putative MYB DNA-binding domain superfamily protein	-2.24211	DOWN
Al-sensitive (L-60)	Zm00001d028445	MYB_related	RAD-like 3	-2.3412	DOWN
Al-sensitive (L-60)	Zm00001d053442	bZIP	Putative bZIP transcription factor superfamily protein	-2.62526	DOWN
Al-sensitive (L-60)	Zm00001d052804	MYB	Putative MYB DNA-binding domain superfamily protein	-2.66282	DOWN
Al-sensitive (L-60)	Zm00001d027855	bHLH	Transcription factor PRE3	-2.67624	DOWN
Al-sensitive (L-60)	Zm00001d021214	ERF	Ethylene-responsive transcription factor RAP2-11	-3.00227	DOWN
Al-sensitive (L-60)	Zm00001d024522	bHLH	Putative HLH DNA-binding domain superfamily protein	-4.20718	DOWN
Al-sensitive (L-60)	Zm00001d038288	MYB_related	Putative MYB DNA-binding domain superfamily protein	-4.37553	DOWN
Al-sensitive (L-60)	Zm00001d025141	bHLH	Basic helix-loop-helix DNA-binding superfamily protein	-5.4748	DOWN
Al-resistant (L-133)	Zm00001d017243	MYB	R2R3MYB-domain protein	3.30523	UP
Al-resistant (L-133)	Zm00001d053163	GRAS	Scarecrow-like protein 26	2.56781	UP
Al-resistant (L-133)	Zm00001d044074	C3H	Zinc finger CCCH domain-containing protein 14	2.48556	UP
Al-resistant (L-133)	Zm00001d018435	NAC	NAC domain containing protein 74	2.47202	UP
Al-resistant (L-133)	Zm00001d031759	C2H2	Protein SHOOT GRAVITROPISM 5	2.15219	UP
Al-resistant (L-133)	Zm00001d045463	NAC	NAC domain-containing protein 43	2.11847	UP
Al-resistant (L-133)	Zm00001d044081	HD-ZIP	Homeobox-leucine zipper protein ATHB-4	2.09531	UP
Al-resistant (L-133)	Zm00001d017422	HD-ZIP	Homeobox-leucine zipper protein ATHB-6	1.92427	UP
Al-resistant (L-133)	Zm00001d044662	ZF-HD	ZHD9 ZF-HD type transcription factor	1.9007	UP
Al-resistant (L-133)	Zm00001d022259	MYB	Transcription factor MYB46	1.82151	UP
Al-resistant (L-133)	Zm00001d026197	MYB	MYB transcription factor 9	1.79402	UP
Al-resistant (L-133)	Zm00001d031270	MYB	MYB domain protein 93	1.74632	UP
Al-resistant (L-133)	Zm00001d038761	WRKY	Putative WRKY DNA-binding domain superfamily protein	1.69672	UP
Al-resistant (L-133)	Zm00001d027855	bHLH	Transcription factor PRE3	1.68958	UP
Al-resistant (L-133)	Zm00001d025141	bHLH	Basic helix-loop-helix DNA-binding superfamily protein	1.65582	UP
Al-resistant (L-133)	Zm00001d052591	B3	B3 domain-containing protein	1.62046	UP
Al-resistant (L-133)	Zm00001d041549	Dof	Dof zinc finger protein DOF2.2	1.59773	UP
Al-resistant (L-133)	Zm00001d043729	MYB	Transcription factor MYB86	1.46302	UP
Al-resistant (L-133)	Zm00001d038878	MYB	Transcription factor MYB86	1.45538	UP
Al-resistant (L-133)	Zm00001d036050	NAC	Putative NAC domain transcription factor superfamily protein	1.39105	UP
Al-resistant (L-133)	Zm00001d003293	NAC	NAC domain containing protein 44	1.33773	UP
Al-resistant (L-133)	Zm00001d027335	Trihelix	Trihelix transcription factor GT-2	1.33249	UP
Al-resistant (L-133)	Zm00001d005740	bHLH	Transcription factor AIG1	1.28741	UP
Al-resistant (L-133)	Zm00001d009030	C2H2	DNA binding protein	1.28619	UP
Al-resistant (L-133)	Zm00001d018097	MYB	MYB domain protein 93	1.28339	UP
Al-resistant (L-133)	Zm00001d054080	Trihelix	Trihelix transcription factor GTL2	1.28093	UP
Al-resistant (L-133)	Zm00001d043921	NAC	NAC domain-containing protein 73	1.2721	UP
Al-resistant (L-133)	Zm00001d011669	MYB	Putative MYB DNA-binding domain superfamily protein	1.25542	UP
Al-resistant (L-133)	Zm00001d052288	E2F/DP	E2F transcription factor-like E2FE	1.2346	UP
Al-resistant (L-133)	Zm00001d038801	GATA	GATA transcription factor 12	1.23366	UP
Al-resistant (L-133)	Zm00001d011969	NAC	NAC domain containing protein 84	1.20059	UP
Al-resistant (L-133)	Zm00001d035835	ERF	Putative AP2/EREBP transcription factor superfamily protein	1.13951	UP
Al-resistant (L-133)	Zm00001d015468	CO-like	Zinc finger protein CONSTANS-LIKE 5	1.12831	UP
Al-resistant (L-133)	Zm00001d026628	Dof	Dof zinc finger protein DOF1.6	1.10833	UP
Al-resistant (L-133)	Zm00001d001945	ARF	Auxin response factor 4	1.08581	UP
Al-resistant (L-133)	Zm00001d003414	NAC	NAC domain-containing protein 79	1.06294	UP
Al-resistant (L-133)	Zm00001d049137	C2H2	No annoted	1.06134	UP
Al-resistant (L-133)	Zm00001d012092	C2H2	Histone deacetylase HDT1	1.00287	UP
Al-resistant (L-133)	Zm00001d031135	GATA	GATA zinc finger family protein	-1.02733	DOWN
Al-resistant (L-133)	Zm00001d040621	MYB	MYB transcription factor40	-1.02902	DOWN
Al-resistant (L-133)	Zm00001d037607	WRKY	Probable WRKY transcription factor 50	-1.03227	DOWN
Al-resistant (L-133)	Zm00001d044409	MYB_related	MYB-related transcription factor	-1.03405	DOWN
Al-resistant (L-133)	Zm00001d002762	ERF	Ethylene-responsive transcription factor 2	-1.03555	DOWN
Al-resistant (L-133)	Zm00001d036726	WRKY	Putative WRKY DNA-binding domain superfamily protein	-1.04403	DOWN
Al-resistant (L-133)	Zm00001d009619	WRKY	Putative WRKY DNA-binding domain superfamily protein	-1.05405	DOWN
Al-resistant (L-133)	Zm00001d025727	bHLH	U-box domain-containing protein 7	-1.06175	DOWN
Al-resistant (L-133)	Zm00001d028986	WOX	WUSCHEL-related homeobox 11	-1.06324	DOWN
Al-resistant (L-133)	Zm00001d019207	NAC	NAC domain-containing protein 2	-1.08706	DOWN
Al-resistant (L-133)	Zm00001d036392	bZIP	BZIP transcription factor TRAB1	-1.10772	DOWN
Al-resistant (L-133)	Zm00001d026447	ERF	Putative AP2/EREBP transcription factor superfamily protein	-1.12669	DOWN
Al-resistant (L-133)	Zm00001d050195	WRKY	Putative WRKY DNA-binding domain superfamily protein	-1.12815	DOWN
Al-resistant (L-133)	Zm00001d038843	WRKY	Putative WRKY DNA-binding domain superfamily protein	-1.14578	DOWN
Al-resistant (L-133)	Zm00001d010399	WRKY	Putative WRKY DNA-binding domain superfamily protein	-1.1514	DOWN
Al-resistant (L-133)	Zm00001d049173	WRKY	Putative WRKY DNA-binding domain superfamily protein	-1.1569	DOWN
Al-resistant (L-133)	Zm00001d028930	MYB	MYB domain protein 112	-1.17057	DOWN
Al-resistant (L-133)	Zm00001d034145	C2H2	Zinc finger protein AZF2	-1.17475	DOWN
Al-resistant (L-133)	Zm00001d024324	ERF	Putative AP2/EREBP transcription factor superfamily protein	-1.19426	DOWN
Al-resistant (L-133)	Zm00001d010676	ERF	Ethylene-responsive transcription factor 12	-1.21522	DOWN
Al-resistant (L-133)	Zm00001d042580	NAC	NAC domain-containing protein 35	-1.22612	DOWN
Al-resistant (L-133)	Zm00001d033987	HSF	Heat stress transcription factor A-6b	-1.22713	DOWN
Al-resistant (L-133)	Zm00001d005798	ERF	Ethylene-responsive transcription factor RAP2-2	-1.26504	DOWN
Al-resistant (L-133)	Zm00001d002867	ERF	Ethylene-responsive transcription factor ERF053	-1.27841	DOWN
Al-resistant (L-133)	Zm00001d010175	ERF	Ethylene-responsive transcription factor ABR1	-1.28614	DOWN
Al-resistant (L-133)	Zm00001d011297	MYB_related	Putative MYB DNA-binding domain superfamily protein	-1.31402	DOWN
Al-resistant (L-133)	Zm00001d014029	MYB	MYB domain protein 15	-1.3156	DOWN
Al-resistant (L-133)	Zm00001d012482	WRKY	Putative WRKY DNA-binding domain superfamily protein	-1.33205	DOWN
Al-resistant (L-133)	Zm00001d053746	WRKY	Probable WRKY transcription factor 40	-1.3324	DOWN
Al-resistant (L-133)	Zm00001d031164	NAC	JUNGBRUNNEN 1	-1.34688	DOWN
Al-resistant (L-133)	Zm00001d033957	bHLH	Helix-loop-helix DNA-binding domain containing protein	-1.35449	DOWN
Al-resistant (L-133)	Zm00001d013208	C2H2	Zinc finger protein AZF2	-1.36274	DOWN
Al-resistant (L-133)	Zm00001d012285	MYB_related	Putative MYB DNA-binding domain superfamily protein	-1.3791	DOWN
Al-resistant (L-133)	Zm00001d016298	TALE	Homeobox protein ATH1	-1.40892	DOWN
Al-resistant (L-133)	Zm00001d038296	bZIP	Putative bZIP transcription factor superfamily protein	-1.41119	DOWN
Al-resistant (L-133)	Zm00001d010751	LBD	Bn15D17A	-1.41935	DOWN
Al-resistant (L-133)	Zm00001d004007	bHLH	Transcription factor FER-LIKE IRON DEFICIENCY-INDUCED	-1.42276	DOWN
Al-resistant (L-133)	Zm00001d043094	NAC	Pentatricopeptide repeat-containing protein mitochondrial	-1.46154	DOWN
Al-resistant (L-133)	Zm00001d037941	ERF	Ethylene-responsive transcription factor RAP2-3	-1.4863	DOWN
Al-resistant (L-133)	Zm00001d011614	MYB	Putative MYB DNA-binding domain superfamily protein	-1.50346	DOWN
Al-resistant (L-133)	Zm00001d027987	bHLH	Transcription factor bHLH99	-1.50461	DOWN
Al-resistant (L-133)	Zm00001d008812	C3H	C3H47 C3H type transcription factor	-1.50898	DOWN
Al-resistant (L-133)	Zm00001d017462	ERF	Ethylene-responsive transcription factor 1A	-1.51719	DOWN
Al-resistant (L-133)	Zm00001d024545	B3	B3 domain-containing transcription factor NGA2	-1.53853	DOWN
Al-resistant (L-133)	Zm00001d052254	bHLH	Transcription factor PRE3	-1.54597	DOWN
Al-resistant (L-133)	Zm00001d011237	WRKY	Putative WRKY DNA-binding domain superfamily protein	-1.54649	DOWN
Al-resistant (L-133)	Zm00001d030577	bZIP	Light-inducible protein CPRF-2	-1.55843	DOWN
Al-resistant (L-133)	Zm00001d051149	MYB	MYB transcription factor39	-1.5711	DOWN
Al-resistant (L-133)	Zm00001d002545	MYB_related	REVEILLE 1	-1.63852	DOWN
Al-resistant (L-133)	Zm00001d013003	NAC	NAC domain-containing protein 2	-1.74607	DOWN
Al-resistant (L-133)	Zm00001d038717	LBD	Bn15D17A	-1.75561	DOWN
Al-resistant (L-133)	Zm00001d039459	bHLH	Putative transcription factor bHLH041	-1.78127	DOWN
Al-resistant (L-133)	Zm00001d011847	bHLH	Putative HLH DNA-binding domain superfamily protein	-1.80534	DOWN
Al-resistant (L-133)	Zm00001d031728	ERF	Dehydration-responsive element-binding protein 1B	-1.8205	DOWN
Al-resistant (L-133)	Zm00001d053195	ERF	Putative AP2/EREBP transcription factor superfamily protein	-1.84311	DOWN
Al-resistant (L-133)	Zm00001d010232	MIKC_MADS	Zea mays MADS29	-1.86042	DOWN
Al-resistant (L-133)	Zm00001d008853	bHLH	Putative HLH DNA-binding domain superfamily protein	-1.86542	DOWN
Al-resistant (L-133)	Zm00001d042482	bHLH	bHLH-transcription factor 132	-1.90512	DOWN
Al-resistant (L-133)	Zm00001d037749	bHLH	Putative HLH DNA-binding domain superfamily protein	-1.91759	DOWN
Al-resistant (L-133)	Zm00001d012527	NAC	NAC domain-containing protein 2	-1.91997	DOWN
Al-resistant (L-133)	Zm00001d032024	MYB	MYB transcription factor38	-1.93652	DOWN
Al-resistant (L-133)	Zm00001d022437	WRKY	Probable WRKY transcription factor 30	-2.01975	DOWN
Al-resistant (L-133)	Zm00001d029506	LBD	LOB domain-containing protein 42	-2.03867	DOWN
Al-resistant (L-133)	Zm00001d013151	NAC	JUNGBRUNNEN 1	-2.0679	DOWN
Al-resistant (L-133)	Zm00001d046805	WRKY	Putative WRKY DNA-binding domain superfamily protein	-2.13229	DOWN
Al-resistant (L-133)	Zm00001d040004	LBD	LOB domain-containing protein 42	-2.14959	DOWN
Al-resistant (L-133)	Zm00001d043699	bHLH	Transcription factor bHLH87	-2.2273	DOWN
Al-resistant (L-133)	Zm00001d030232	bHLH	Transcription factor bHLH18	-2.23736	DOWN
Al-resistant (L-133)	Zm00001d048229	bHLH	Putative HLH DNA-binding domain superfamily protein	-2.2738	DOWN
Al-resistant (L-133)	Zm00001d017268	MYB	R2R3MYB-domain protein	-2.39455	DOWN
Al-resistant (L-133)	Zm00001d012296	bZIP	ABA response element binding factor	-2.51375	DOWN
Al-resistant (L-133)	Zm00001d022227	MYB	Fused leaves 1	-2.54393	DOWN
Al-resistant (L-133)	Zm00001d009103	ERF	Putative AP2/EREBP transcription factor superfamily protein	-2.58549	DOWN
Al-resistant (L-133)	Zm00001d020492	WRKY	Probable WRKY transcription factor 40	-2.60987	DOWN
Al-resistant (L-133)	Zm00001d034920	ERF	Ethylene-responsive transcription factor 1B	-2.75139	DOWN
Al-resistant (L-133)	Zm00001d009160	Trihelix	Sequence-specific DNA binding transcription factors	-2.77477	DOWN
Al-resistant (L-133)	Zm00001d042062	bHLH	Transcription factor ORG3	-2.89808	DOWN
Al-resistant (L-133)	Zm00001d029587	C2H2	Zinc finger protein AZF2	-2.95095	DOWN
Al-resistant (L-133)	Zm00001d005055	MYB_related	Transcription factor MYB86	-2.969	DOWN
Al-resistant (L-133)	Zm00001d027924	ERF	No annoted	-3.00681	DOWN
Al-resistant (L-133)	Zm00001d024725	MYB	Putative MYB DNA-binding domain superfamily protein	-3.04336	DOWN
Al-resistant (L-133)	Zm00001d007329	WRKY	Probable WRKY transcription factor 75	-3.06049	DOWN
Al-resistant (L-133)	Zm00001d039531	WRKY	Probable WRKY transcription factor 50	-3.45512	DOWN
Al-resistant (L-133)	Zm00001d040651	ERF	Ethylene-responsive transcription factor RAP2-2	-3.58944	DOWN
Al-resistant (L-133)	Zm00001d047334	C2H2	Zinc finger protein AZF2	-3.6847	DOWN
Al-resistant (L-133)	Zm00001d040682	Trihelix	Sequence-specific DNA binding transcription factors	-4.18814	DOWN
Al-resistant (L-133)	Zm00001d022002	C2H2	Zinc finger protein AZF2	-4.37513	DOWN
Al-resistant (L-133)	Zm00001d022461	ERF	ERF-like protein	-4.38569	DOWN
Al-resistant (L-133)	Zm00001d047330	C2H2	Zinc finger protein AZF2	-4.57431	DOWN
SC: sensitive control; ST: sensitive treatment
