# Supplementary material for: Uncovering the transcriptional response of popcorn (Zea mays L. var. everta) under long-term aluminum toxicity
Source: Sci Rep. 2021 Oct 4;11:19644. doi: 10.1038/s41598-021-99097-z (PMC8490451; doi:10.1038/s41598-021-99097-z)
Supplement: Supplementary file 1 — Supplementary Information. [file 41598_2021_99097_MOESM1_ESM.zip › Supplementary TableS5.xlsx]

## Sheet: Table S5
Supplementary Table S5 Primers designed for real-time qPCR
Target	ID	Foward	Reverse
Zm00001d026102	ALMT10	CAGGCGACGAAAACGAGAA	CGTTATTATTCCCTTCCGACTGTT
Zm00001d046422	BRAS	CACCACGGCACTGATGTGA	TCGTTCCCTAGCACACTAGTATTCA
Zm00001d029702	GST	CTGCGAGTCCCAGCTCATC	CCGTTTGCGCTGCTGAA
Zm00001d039658	HY5	CCCGTGGGTTTCGTCTCTT	GACGGGATGGCTAACAGTTAAAA
Zm00001d038288	MYB	ACCTGCATTTTATCTTTACCTTTGC	CCACAGGGACGGCTGTTT
Zm00001d052213	PME	TTGTCATGCATCACCATGGAA	AGCATGCACTTGACCGATCA
Zm00001d010662	SNF1	GGAGCTGAGGTACATCCCTGAA	GGCCACTCGCCCTCTTTC
Zm00001d029135	SWEET12a	CCGTGGAGGTGGTCTGATCT	TGCGTGTGTGTCGATCGAT
Zm00001d002410	XGLUC	GAACCACGGTGCACTTCGA	GACCCGTGCGTCGTATATAGTGT
